# Supplementary material for: Timing of emergence of modern rates of sea-level rise by 1863
Source: Nat Commun. 2022 Feb 18;13:966. doi: 10.1038/s41467-022-28564-6 (PMC8857177; doi:10.1038/s41467-022-28564-6)
Supplement: Supplementary file 3 — Source Data [file 41467_2022_28564_MOESM3_ESM.xlsx]

## Sheet: Introduction
Common Era database from
Walker et al. (2021), "Timing of emergence of modern rates of sea-level rise by 1863"
The columns of this data set comprise:
Region: Region label
Site: Specific site within study region
Reference: Original reference
Indicator: Type of sea-level indicator
Latitude: Site latitude
Longitude: Site longitude
RSL (m): Median RSL estimate in meters
RSL +1s: Positive "1σ" error on RSL (difference between 83rd and 50th percentiles)
RSL -1s: Negative "1σ" error on RSL (difference between 50th and 17th percentiles)
Age (CE): Median age estimate (year of Common Era)
Age +2s: Positive "2σ" error on age (difference between 97.5th and 50th percentiles)
Age -2s: Negative "2σ" error on age (difference between 50th and 2.5th percentiles)

## Sheet: Data
Region	Site	Reference	Indicator	Latitude (¡N)	Longitude (¡E)	RSL (m)	RSL +1s	RSL -1s	Age (CE)	Age +2s	Age -2s
Brittany, France	Arun	Stephan et al. (2015)	foraminifera	48.29	-4.24	-2.96	0.2	0.2	-872	74	119
Brittany, France	Arun	Stephan et al. (2015)	foraminifera	48.29	-4.24	-2.26	0.2	0.2	-422	213	319
Brittany, France	Arun	Stephan et al. (2015)	foraminifera	48.29	-4.24	-0.97	0.2	0.2	353	182	123
Brittany, France	Arun	Stephan et al. (2015)	foraminifera	48.29	-4.24	-0.61	0.2	0.2	951	83	175
Brittany, France	Arun	Stephan et al. (2015)	foraminifera	48.29	-4.24	-0.3	0.2	0.2	1467	167	63
Brittany, France	Traon	Stephan et al. (2015)	foraminifera	48.31	-4.26	-0.48	0.2	0.2	1100	116	102
Brittany, France	Tresseny	Stephan et al. (2015)	foraminifera	48.64	-4.4	-0.28	0.14	0.14	1450	162	27
Christmas Island, Kiribati	Multiple	McGregor et al. (2011); Compiled in Woodroffe et al. (2012)	coral microatoll	1.98	-157.5	-0.23	0.1	0.05	-1050	220	219
Christmas Island, Kiribati	Multiple	McGregor et al. (2011); Compiled in Woodroffe et al. (2012)	coral microatoll	1.98	-157.5	0	0.1	0.05	-1035	188	202
Christmas Island, Kiribati	Multiple	Woodroffe et al. (2012)	coral microatoll	1.98	-157.5	-0.18	0.1	0.05	-986	166	181
Christmas Island, Kiribati	Multiple	Woodroffe et al. (2012)	coral microatoll	1.98	-157.5	-0.14	0.1	0.05	-887	160	125
Christmas Island, Kiribati	Multiple	Woodroffe et al. (2012)	coral microatoll	1.98	-157.5	0.13	0.1	0.05	-875	153	118
Christmas Island, Kiribati	Multiple	Woodroffe et al. (2012)	coral microatoll	1.98	-157.5	-0.14	0.1	0.05	-863	153	118
Christmas Island, Kiribati	Multiple	McGregor et al. (2011); Compiled in Woodroffe et al. (2012)	coral microatoll	1.98	-157.5	-0.07	0.1	0.05	-860	126	173
Christmas Island, Kiribati	Multiple	Woodroffe et al. (2012)	coral microatoll	1.98	-157.5	0.09	0.1	0.05	-853	110	146
Christmas Island, Kiribati	Multiple	Woodroffe et al. (2012)	coral microatoll	1.98	-157.5	-0.12	0.1	0.05	-844	156	114
Christmas Island, Kiribati	Multiple	Woodroffe et al. (2012)	coral microatoll	1.98	-157.5	-0.07	0.1	0.05	-799	165	169
Christmas Island, Kiribati	Multiple	Woodroffe et al. (2012)	coral microatoll	1.98	-157.5	0.1	0.1	0.05	-799	169	165
Christmas Island, Kiribati	Multiple	Woodroffe et al. (2012)	coral microatoll	1.98	-157.5	-0.14	0.1	0.05	-784	144	201
Christmas Island, Kiribati	Multiple	Woodroffe et al. (2012)	coral microatoll	1.98	-157.5	0.06	0.1	0.05	-674	197	137
Christmas Island, Kiribati	Multiple	Woodroffe et al. (2012)	coral microatoll	1.98	-157.5	-0.14	0.1	0.05	-662	140	205
Christmas Island, Kiribati	Multiple	Woodroffe et al. (2012)	coral microatoll	1.98	-157.5	-0.14	0.1	0.05	-581	168	188
Christmas Island, Kiribati	Multiple	Woodroffe et al. (2012)	coral microatoll	1.98	-157.5	-0.03	0.1	0.05	-557	168	173
Christmas Island, Kiribati	Multiple	Woodroffe et al. (2012)	coral microatoll	1.98	-157.5	0.04	0.1	0.05	-536	156	187
Christmas Island, Kiribati	Multiple	McGregor et al. (2011); Compiled in Woodroffe et al. (2012)	coral microatoll	1.98	-157.5	-0.12	0.1	0.05	-401	487	487
Christmas Island, Kiribati	Multiple	Woodroffe et al. (2012)	coral microatoll	1.98	-157.5	0.01	0.1	0.05	-273	181	131
Christmas Island, Kiribati	Multiple	Woodroffe et al. (2012)	coral microatoll	1.98	-157.5	-0.01	0.1	0.05	-240	164	137
Christmas Island, Kiribati	Multiple	McGregor et al. (2011); Compiled in Woodroffe et al. (2012)	coral microatoll	1.98	-157.5	0.06	0.1	0.05	-54	186	215
Christmas Island, Kiribati	Multiple	Woodroffe et al. (2012)	coral microatoll	1.98	-157.5	-0.12	0.1	0.05	-1	150	168
Christmas Island, Kiribati	Multiple	Woodroffe et al. (2012)	coral microatoll	1.98	-157.5	0.13	0.1	0.05	5	144	166
Christmas Island, Kiribati	Multiple	Woodroffe et al. (2012)	coral microatoll	1.98	-157.5	0.05	0.1	0.05	28	189	195
Christmas Island, Kiribati	Multiple	Woodroffe et al. (2012)	coral microatoll	1.98	-157.5	-0.03	0.1	0.05	31	37	37
Christmas Island, Kiribati	Multiple	Woodroffe et al. (2012)	coral microatoll	1.98	-157.5	-0.08	0.1	0.05	52	166	160
Christmas Island, Kiribati	Multiple	Woodroffe et al. (2012)	coral microatoll	1.98	-157.5	0.01	0.1	0.05	54	191	199
Christmas Island, Kiribati	Multiple	Woodroffe et al. (2012)	coral microatoll	1.98	-157.5	-0.03	0.1	0.05	70	168	162
Christmas Island, Kiribati	Multiple	Woodroffe et al. (2012)	coral microatoll	1.98	-157.5	0.06	0.1	0.05	70	164	156
Christmas Island, Kiribati	Multiple	Woodroffe et al. (2012)	coral microatoll	1.98	-157.5	0.04	0.1	0.05	82	164	162
Christmas Island, Kiribati	Multiple	Woodroffe et al. (2012)	coral microatoll	1.98	-157.5	-0.04	0.1	0.05	94	161	152
Christmas Island, Kiribati	Multiple	McGregor et al. (2011); Compiled in Woodroffe et al. (2012)	coral microatoll	1.98	-157.5	-0.14	0.1	0.05	109	191	195
Christmas Island, Kiribati	Multiple	McGregor et al. (2011); Compiled in Woodroffe et al. (2012)	coral microatoll	1.98	-157.5	0	0.1	0.05	114	184	181
Christmas Island, Kiribati	Multiple	McGregor et al. (2011); Compiled in Woodroffe et al. (2012)	coral microatoll	1.98	-157.5	-0.22	0.1	0.05	118	197	190
Christmas Island, Kiribati	Multiple	Woodroffe et al. (2012)	coral microatoll	1.98	-157.5	0.17	0.1	0.05	135	151	162
Christmas Island, Kiribati	Multiple	Woodroffe et al. (2012)	coral microatoll	1.98	-157.5	-0.1	0.1	0.05	172	9	9
Christmas Island, Kiribati	Multiple	Woodroffe et al. (2012)	coral microatoll	1.98	-157.5	-0.11	0.1	0.05	175	9	9
Christmas Island, Kiribati	Multiple	McGregor et al. (2011); Compiled in Woodroffe et al. (2012)	coral microatoll	1.98	-157.5	0.03	0.1	0.05	177	194	182
Christmas Island, Kiribati	Multiple	Woodroffe et al. (2012)	coral microatoll	1.98	-157.5	0.07	0.1	0.05	210	173	149
Christmas Island, Kiribati	Multiple	Woodroffe et al. (2012)	coral microatoll	1.98	-157.5	0.12	0.1	0.05	216	171	148
Christmas Island, Kiribati	Multiple	McGregor et al. (2011); Compiled in Woodroffe et al. (2012)	coral microatoll	1.98	-157.5	-0.01	0.1	0.05	223	202	191
Christmas Island, Kiribati	Multiple	Woodroffe et al. (2012)	coral microatoll	1.98	-157.5	0.16	0.1	0.05	233	167	150
Christmas Island, Kiribati	Multiple	McGregor et al. (2011); Compiled in Woodroffe et al. (2012)	coral microatoll	1.98	-157.5	-0.03	0.1	0.05	282	193	205
Christmas Island, Kiribati	Multiple	Woodroffe et al. (2012)	coral microatoll	1.98	-157.5	-0.02	0.1	0.05	306	141	166
Christmas Island, Kiribati	Multiple	Woodroffe et al. (2012)	coral microatoll	1.98	-157.5	-0.2	0.1	0.05	322	150	177
Christmas Island, Kiribati	Multiple	Woodroffe et al. (2012)	coral microatoll	1.98	-157.5	0.08	0.1	0.05	351	167	166
Christmas Island, Kiribati	Multiple	McGregor et al. (2011); Compiled in Woodroffe et al. (2012)	coral microatoll	1.98	-157.5	-0.01	0.1	0.05	351	201	204
Christmas Island, Kiribati	Multiple	Woodroffe et al. (2012)	coral microatoll	1.98	-157.5	0.03	0.1	0.05	367	176	150
Christmas Island, Kiribati	Multiple	Woodroffe et al. (2012)	coral microatoll	1.98	-157.5	0.19	0.1	0.05	379	171	149
Christmas Island, Kiribati	Multiple	Woodroffe et al. (2012)	coral microatoll	1.98	-157.5	0.07	0.1	0.05	385	168	149
Christmas Island, Kiribati	Multiple	Woodroffe et al. (2012)	coral microatoll	1.98	-157.5	0.09	0.1	0.05	410	162	157
Christmas Island, Kiribati	Multiple	Woodroffe et al. (2012)	coral microatoll	1.98	-157.5	0	0.1	0.05	454	169	150
Christmas Island, Kiribati	Multiple	Woodroffe et al. (2012)	coral microatoll	1.98	-157.5	0.03	0.1	0.05	460	150	169
Christmas Island, Kiribati	Multiple	McGregor et al. (2011); Compiled in Woodroffe et al. (2012)	coral microatoll	1.98	-157.5	0.08	0.1	0.05	473	581	581
Christmas Island, Kiribati	Multiple	Woodroffe et al. (2012)	coral microatoll	1.98	-157.5	0.18	0.1	0.05	483	152	154
Christmas Island, Kiribati	Multiple	McGregor et al. (2011); Compiled in Woodroffe et al. (2012)	coral microatoll	1.98	-157.5	-0.01	0.1	0.05	518	163	184
Christmas Island, Kiribati	Multiple	Woodroffe et al. (2012)	coral microatoll	1.98	-157.5	-0.27	0.1	0.05	542	128	134
Christmas Island, Kiribati	Multiple	McGregor et al. (2011); Compiled in Woodroffe et al. (2012)	coral microatoll	1.98	-157.5	-0.08	0.1	0.05	670	490	490
Christmas Island, Kiribati	Multiple	Woodroffe et al. (2012)	coral microatoll	1.98	-157.5	0.05	0.1	0.05	827	132	146
Christmas Island, Kiribati	Multiple	Woodroffe et al. (2012)	coral microatoll	1.98	-157.5	0	0.1	0.05	891	149	136
Christmas Island, Kiribati	Multiple	Woodroffe et al. (2012)	coral microatoll	1.98	-157.5	-0.06	0.1	0.05	1201	100	138
Christmas Island, Kiribati	Multiple	Woodroffe et al. (2012)	coral microatoll	1.98	-157.5	0	0.1	0.05	1227	153	99
Christmas Island, Kiribati	Multiple	Woodroffe et al. (2012)	coral microatoll	1.98	-157.5	0	0.1	0.05	1275	117	131
Christmas Island, Kiribati	Multiple	Woodroffe et al. (2012)	coral microatoll	1.98	-157.5	0	0.1	0.05	1306	109	115
Christmas Island, Kiribati	Multiple	Woodroffe et al. (2012)	coral microatoll	1.98	-157.5	0	0.1	0.05	1336	100	101
Christmas Island, Kiribati	Multiple	Woodroffe et al. (2012)	coral microatoll	1.98	-157.5	0	0.1	0.05	1340	99	99
Christmas Island, Kiribati	Multiple	Woodroffe et al. (2012)	coral microatoll	1.98	-157.5	-0.06	0.1	0.05	1343	97	99
Christmas Island, Kiribati	Multiple	Woodroffe et al. (2012)	coral microatoll	1.98	-157.5	0	0.1	0.05	1359	88	93
Christmas Island, Kiribati	Multiple	Woodroffe et al. (2012)	coral microatoll	1.98	-157.5	-0.14	0.1	0.05	1766	115	185
Christmas Island, Kiribati	Multiple	Woodroffe et al. (2012)	coral microatoll	1.98	-157.5	-0.14	0.1	0.05	1831	126	120
Christmas Island, Kiribati	Multiple	Woodroffe et al. (2012)	coral microatoll	1.98	-157.5	-0.14	0.1	0.05	1860	140	91
Christmas Island, Kiribati	Multiple	Woodroffe et al. (2012)	coral microatoll	1.98	-157.5	-0.14	0.1	0.05	1860	140	91
Connecticut	Barn Island	Donnelly et al. (2004b)	plants	41.331	-71.864	-0.91	0.04	0.04	1336	33	33
Connecticut	Barn Island	Donnelly et al. (2004b)	plants	41.331	-71.864	-0.78	0.04	0.04	1413	27	27
Connecticut	Barn Island	Donnelly et al. (2004b)	plants	41.331	-71.864	-0.82	0.04	0.04	1441	41	41
Connecticut	Barn Island	Donnelly et al. (2004b)	plants	41.331	-71.864	-0.69	0.04	0.04	1561	82	82
Connecticut	Barn Island	Donnelly et al. (2004b)	plants	41.331	-71.864	-0.63	0.05	0.05	1570	86	86
Connecticut	Barn Island	Donnelly et al. (2004b)	plants	41.331	-71.864	-0.53	0.05	0.05	1655	27	27
Connecticut	Barn Island	Donnelly et al. (2004b)	plants	41.331	-71.864	-0.47	0.05	0.05	1713	13	13
Connecticut	Barn Island	Donnelly et al. (2004b)	plants	41.331	-71.864	-0.42	0.05	0.05	1789	9	9
Connecticut	Barn Island	Donnelly et al. (2004b)	plants	41.331	-71.864	-0.4	0.05	0.05	1825	25	25
Connecticut	Barn Island	Donnelly et al. (2004b)	plants	41.331	-71.864	-0.32	0.05	0.05	1875	25	25
Connecticut	East River Marsh	Kemp et al. (2015)	foraminifera	41.276	-72.652	-0.16	0.16	0.16	1981	23	2
Connecticut	East River Marsh	Kemp et al. (2015)	foraminifera	41.276	-72.652	-0.1	0.16	0.16	1979	10	3
Connecticut	East River Marsh	Kemp et al. (2015)	foraminifera	41.276	-72.652	-0.13	0.16	0.16	1976	3	4
Connecticut	East River Marsh	Kemp et al. (2015)	foraminifera	41.276	-72.652	-0.24	0.16	0.16	1974	3	6
Connecticut	East River Marsh	Kemp et al. (2015)	foraminifera	41.276	-72.652	-0.17	0.16	0.16	1972	4	8
Connecticut	East River Marsh	Kemp et al. (2015)	foraminifera	41.276	-72.652	-0.27	0.16	0.16	1969	5	7
Connecticut	East River Marsh	Kemp et al. (2015)	foraminifera	41.276	-72.652	-0.23	0.16	0.16	1965	6	12
Connecticut	East River Marsh	Kemp et al. (2015)	foraminifera	41.276	-72.652	-0.19	0.16	0.16	1960	9	15
Connecticut	East River Marsh	Kemp et al. (2015)	foraminifera	41.276	-72.652	-0.25	0.16	0.16	1951	13	13
Connecticut	East River Marsh	Kemp et al. (2015)	foraminifera	41.276	-72.652	-0.23	0.16	0.16	1942	14	16
Connecticut	East River Marsh	Kemp et al. (2015)	foraminifera	41.276	-72.652	-0.26	0.16	0.16	1936	10	29
Connecticut	East River Marsh	Kemp et al. (2015)	foraminifera	41.276	-72.652	-0.25	0.16	0.16	1930	7	28
Connecticut	East River Marsh	Kemp et al. (2015)	foraminifera	41.276	-72.652	-0.3	0.16	0.16	1922	11	22
Connecticut	East River Marsh	Kemp et al. (2015)	foraminifera	41.276	-72.652	-0.32	0.16	0.16	1915	14	17
Connecticut	East River Marsh	Kemp et al. (2015)	foraminifera	41.276	-72.652	-0.36	0.16	0.16	1908	18	11
Connecticut	East River Marsh	Kemp et al. (2015)	foraminifera	41.276	-72.652	-0.42	0.16	0.16	1903	20	22
Connecticut	East River Marsh	Kemp et al. (2015)	foraminifera	41.276	-72.652	-0.41	0.16	0.16	1901	20	36
Connecticut	East River Marsh	Kemp et al. (2015)	foraminifera	41.276	-72.652	-0.45	0.16	0.16	1898	14	39
Connecticut	East River Marsh	Kemp et al. (2015)	foraminifera	41.276	-72.652	-0.44	0.16	0.16	1865	36	10
Connecticut	East River Marsh	Kemp et al. (2015)	foraminifera	41.276	-72.652	-0.6	0.16	0.16	1802	22	55
Connecticut	East River Marsh	Kemp et al. (2015)	foraminifera	41.276	-72.652	-0.55	0.16	0.16	1776	38	54
Connecticut	East River Marsh	Kemp et al. (2015)	foraminifera	41.276	-72.652	-0.54	0.16	0.16	1753	49	52
Connecticut	East River Marsh	Kemp et al. (2015)	foraminifera	41.276	-72.652	-0.61	0.16	0.16	1705	61	32
Connecticut	East River Marsh	Kemp et al. (2015)	foraminifera	41.276	-72.652	-0.61	0.16	0.16	1677	68	37
Connecticut	East River Marsh	Kemp et al. (2015)	foraminifera	41.276	-72.652	-0.6	0.16	0.16	1651	66	56
Connecticut	East River Marsh	Kemp et al. (2015)	foraminifera	41.276	-72.652	-0.69	0.16	0.16	1606	59	70
Connecticut	East River Marsh	Kemp et al. (2015)	foraminifera	41.276	-72.652	-0.77	0.16	0.16	1582	59	69
Connecticut	East River Marsh	Kemp et al. (2015)	foraminifera	41.276	-72.652	-0.83	0.16	0.16	1519	67	72
Connecticut	East River Marsh	Kemp et al. (2015)	foraminifera	41.276	-72.652	-0.73	0.16	0.16	1494	70	78
Connecticut	East River Marsh	Kemp et al. (2015)	foraminifera	41.276	-72.652	-0.85	0.16	0.16	1470	72	80
Connecticut	East River Marsh	Kemp et al. (2015)	foraminifera	41.276	-72.652	-0.88	0.16	0.16	1448	67	82
Connecticut	East River Marsh	Kemp et al. (2015)	foraminifera	41.276	-72.652	-0.94	0.16	0.16	1425	57	79
Connecticut	East River Marsh	Kemp et al. (2015)	foraminifera	41.276	-72.652	-0.97	0.16	0.16	1399	41	80
Connecticut	East River Marsh	Kemp et al. (2015)	foraminifera	41.276	-72.652	-0.91	0.16	0.16	1365	43	75
Connecticut	East River Marsh	Kemp et al. (2015)	foraminifera	41.276	-72.652	-0.96	0.16	0.16	1335	57	72
Connecticut	East River Marsh	Kemp et al. (2015)	foraminifera	41.276	-72.652	-1.01	0.16	0.16	1308	64	67
Connecticut	East River Marsh	Kemp et al. (2015)	foraminifera	41.276	-72.652	-0.98	0.16	0.16	1283	64	62
Connecticut	East River Marsh	Kemp et al. (2015)	foraminifera	41.276	-72.652	-1.02	0.16	0.16	1271	60	60
Connecticut	East River Marsh	Kemp et al. (2015)	foraminifera	41.276	-72.652	-0.98	0.16	0.16	1259	58	57
Connecticut	East River Marsh	Kemp et al. (2015)	foraminifera	41.276	-72.652	-0.96	0.16	0.16	1228	45	54
Connecticut	East River Marsh	Kemp et al. (2015)	foraminifera	41.276	-72.652	-1.02	0.16	0.16	1201	44	58
Connecticut	East River Marsh	Kemp et al. (2015)	foraminifera	41.276	-72.652	-1.04	0.16	0.16	1179	54	64
Connecticut	East River Marsh	Kemp et al. (2015)	foraminifera	41.276	-72.652	-1.04	0.16	0.16	1157	59	67
Connecticut	East River Marsh	Kemp et al. (2015)	foraminifera	41.276	-72.652	-1.01	0.16	0.16	1135	64	67
Connecticut	East River Marsh	Kemp et al. (2015)	foraminifera	41.276	-72.652	-1.05	0.16	0.16	1114	67	68
Connecticut	East River Marsh	Kemp et al. (2015)	foraminifera	41.276	-72.652	-1.06	0.16	0.16	1092	67	65
Connecticut	East River Marsh	Kemp et al. (2015)	foraminifera	41.276	-72.652	-1.11	0.16	0.16	1070	67	62
Connecticut	East River Marsh	Kemp et al. (2015)	foraminifera	41.276	-72.652	-1.19	0.16	0.16	1049	63	58
Connecticut	East River Marsh	Kemp et al. (2015)	foraminifera	41.276	-72.652	-1.28	0.16	0.16	1007	44	51
Connecticut	East River Marsh	Kemp et al. (2015)	foraminifera	41.276	-72.652	-1.17	0.16	0.16	979	34	53
Connecticut	East River Marsh	Kemp et al. (2015)	foraminifera	41.276	-72.652	-1.24	0.16	0.16	962	41	61
Connecticut	East River Marsh	Kemp et al. (2015)	foraminifera	41.276	-72.652	-1.32	0.16	0.16	860	65	66
Connecticut	East River Marsh	Kemp et al. (2015)	foraminifera	41.276	-72.652	-1.34	0.16	0.16	843	66	65
Connecticut	East River Marsh	Kemp et al. (2015)	foraminifera	41.276	-72.652	-1.43	0.16	0.16	826	66	65
Connecticut	East River Marsh	Kemp et al. (2015)	foraminifera	41.276	-72.652	-1.41	0.16	0.16	809	66	64
Connecticut	East River Marsh	Kemp et al. (2015)	foraminifera	41.276	-72.652	-1.43	0.16	0.16	792	67	60
Connecticut	East River Marsh	Kemp et al. (2015)	foraminifera	41.276	-72.652	-1.5	0.16	0.16	775	66	56
Connecticut	East River Marsh	Kemp et al. (2015)	foraminifera	41.276	-72.652	-1.46	0.16	0.16	758	62	52
Connecticut	East River Marsh	Kemp et al. (2015)	foraminifera	41.276	-72.652	-1.54	0.16	0.16	741	60	47
Connecticut	East River Marsh	Kemp et al. (2015)	foraminifera	41.276	-72.652	-1.54	0.16	0.16	723	59	39
Connecticut	East River Marsh	Kemp et al. (2015)	foraminifera	41.276	-72.652	-1.58	0.16	0.16	706	56	32
Connecticut	East River Marsh	Kemp et al. (2015)	foraminifera	41.276	-72.652	-1.62	0.16	0.16	685	52	31
Connecticut	East River Marsh	Kemp et al. (2015)	foraminifera	41.276	-72.652	-1.64	0.16	0.16	664	47	38
Connecticut	East River Marsh	Kemp et al. (2015)	foraminifera	41.276	-72.652	-1.59	0.16	0.16	646	46	41
Connecticut	East River Marsh	Kemp et al. (2015)	foraminifera	41.276	-72.652	-1.66	0.16	0.16	628	44	38
Connecticut	East River Marsh	Kemp et al. (2015)	foraminifera	41.276	-72.652	-1.69	0.16	0.16	610	41	35
Connecticut	East River Marsh	Kemp et al. (2015)	foraminifera	41.276	-72.652	-1.67	0.16	0.16	589	37	32
Connecticut	East River Marsh	Kemp et al. (2015)	foraminifera	41.276	-72.652	-1.67	0.16	0.16	564	34	34
Connecticut	East River Marsh	Kemp et al. (2015)	foraminifera	41.276	-72.652	-1.64	0.16	0.16	542	37	45
Connecticut	East River Marsh	Kemp et al. (2015)	foraminifera	41.276	-72.652	-1.7	0.16	0.16	523	41	49
Connecticut	East River Marsh	Kemp et al. (2015)	foraminifera	41.276	-72.652	-1.75	0.16	0.16	504	44	50
Connecticut	East River Marsh	Kemp et al. (2015)	foraminifera	41.276	-72.652	-1.78	0.16	0.16	475	50	56
Connecticut	East River Marsh	Kemp et al. (2015)	foraminifera	41.276	-72.652	-1.7	0.16	0.16	454	55	65
Connecticut	East River Marsh	Kemp et al. (2015)	foraminifera	41.276	-72.652	-1.77	0.16	0.16	433	59	71
Connecticut	East River Marsh	Kemp et al. (2015)	foraminifera	41.276	-72.652	-1.81	0.16	0.16	412	64	73
Connecticut	East River Marsh	Kemp et al. (2015)	foraminifera	41.276	-72.652	-1.85	0.16	0.16	391	66	77
Connecticut	East River Marsh	Kemp et al. (2015)	foraminifera	41.276	-72.652	-1.89	0.16	0.16	371	66	78
Connecticut	East River Marsh	Kemp et al. (2015)	foraminifera	41.276	-72.652	-1.87	0.16	0.16	351	65	77
Connecticut	East River Marsh	Kemp et al. (2015)	foraminifera	41.276	-72.652	-1.88	0.16	0.16	322	59	72
Connecticut	East River Marsh	Kemp et al. (2015)	foraminifera	41.276	-72.652	-1.92	0.16	0.16	313	54	70
Connecticut	East River Marsh	Kemp et al. (2015)	foraminifera	41.276	-72.652	-1.9	0.16	0.16	288	47	69
Connecticut	East River Marsh	Kemp et al. (2015)	foraminifera	41.276	-72.652	-1.92	0.16	0.16	262	48	63
Connecticut	East River Marsh	Kemp et al. (2015)	foraminifera	41.276	-72.652	-1.91	0.16	0.16	242	56	59
Connecticut	East River Marsh	Kemp et al. (2015)	foraminifera	41.276	-72.652	-1.95	0.16	0.16	225	58	59
Connecticut	East River Marsh	Kemp et al. (2015)	foraminifera	41.276	-72.652	-1.97	0.16	0.16	209	56	55
Connecticut	East River Marsh	Kemp et al. (2015)	foraminifera	41.276	-72.652	-1.95	0.16	0.16	190	54	50
Connecticut	East River Marsh	Kemp et al. (2015)	foraminifera	41.276	-72.652	-1.98	0.16	0.16	164	56	49
Connecticut	East River Marsh	Kemp et al. (2015)	foraminifera	41.276	-72.652	-2	0.16	0.16	145	57	51
Connecticut	East River Marsh	Kemp et al. (2015)	foraminifera	41.276	-72.652	-2.03	0.16	0.16	128	57	52
Connecticut	East River Marsh	Kemp et al. (2015)	foraminifera	41.276	-72.652	-1.98	0.16	0.16	119	58	51
Connecticut	East River Marsh	Kemp et al. (2015)	foraminifera	41.276	-72.652	-2.04	0.16	0.16	110	58	51
Connecticut	East River Marsh	Kemp et al. (2015)	foraminifera	41.276	-72.652	-2.1	0.16	0.16	92	55	48
Connecticut	East River Marsh	Kemp et al. (2015)	foraminifera	41.276	-72.652	-2.12	0.16	0.16	74	51	44
Connecticut	East River Marsh	Kemp et al. (2015)	foraminifera	41.276	-72.652	-2.14	0.16	0.16	49	49	44
Connecticut	East River Marsh	Kemp et al. (2015)	foraminifera	41.276	-72.652	-2.1	0.16	0.16	31	48	45
Connecticut	East River Marsh	Kemp et al. (2015)	foraminifera	41.276	-72.652	-2.2	0.16	0.16	13	47	46
Connecticut	East River Marsh	Kemp et al. (2015)	foraminifera	41.276	-72.652	-2.18	0.16	0.16	-6	46	47
Connecticut	East River Marsh	Kemp et al. (2015)	foraminifera	41.276	-72.652	-2.17	0.16	0.16	-23	42	48
Connecticut	East River Marsh	Kemp et al. (2015)	foraminifera	41.276	-72.652	-2.2	0.16	0.16	-37	44	50
Connecticut	East River Marsh	Kemp et al. (2015)	foraminifera	41.276	-72.652	-2.21	0.16	0.16	-50	46	52
Connecticut	East River Marsh	Kemp et al. (2015)	foraminifera	41.276	-72.652	-2.29	0.16	0.16	-64	48	53
Connecticut	East River Marsh	Kemp et al. (2015)	foraminifera	41.276	-72.652	-2.3	0.16	0.16	-82	51	54
Connecticut	East River Marsh	Kemp et al. (2015)	foraminifera	41.276	-72.652	-2.29	0.16	0.16	-100	53	55
Connecticut	East River Marsh	Kemp et al. (2015)	foraminifera	41.276	-72.652	-2.27	0.16	0.16	-115	56	55
Connecticut	East River Marsh	Kemp et al. (2015)	foraminifera	41.276	-72.652	-2.33	0.16	0.16	-130	60	55
Connecticut	East River Marsh	Kemp et al. (2015)	foraminifera	41.276	-72.652	-2.34	0.16	0.16	-152	63	57
Connecticut	East River Marsh	Kemp et al. (2015)	foraminifera	41.276	-72.652	-2.29	0.16	0.16	-161	65	61
Connecticut	East River Marsh	Kemp et al. (2015)	foraminifera	41.276	-72.652	-2.34	0.16	0.16	-169	68	65
Connecticut	East River Marsh	Kemp et al. (2015)	foraminifera	41.276	-72.652	-2.34	0.16	0.16	-184	72	72
Connecticut	East River Marsh	Kemp et al. (2015)	foraminifera	41.276	-72.652	-2.34	0.16	0.16	-200	75	79
Connecticut	East River Marsh	Kemp et al. (2015)	foraminifera	41.276	-72.652	-2.35	0.16	0.16	-217	79	86
Connecticut	East River Marsh	Kemp et al. (2015)	foraminifera	41.276	-72.652	-2.37	0.16	0.16	-233	82	92
Connecticut	Branford	van de Plassche et al. (2002); Compiled in Engelhart and Horton (2012)	plants	41.25	-72.86	-3.08	0.23	0.23	-957	111	111
Connecticut	Branford	van de Plassche et al. (2002); Compiled in Engelhart and Horton (2012)	plants	41.26	-72.84	-2.25	0.23	0.23	-198	153	153
Connecticut	Branford	van de Plassche et al. (2002); Compiled in Engelhart and Horton (2012)	plants	41.25	-72.86	-1.57	0.23	0.23	502	88	88
Connecticut	Branford	van de Plassche et al. (2002); Compiled in Engelhart and Horton (2012)	plants	41.25	-72.86	-1.2	0.23	0.23	884	105	105
Connecticut	East River Marsh	Nydick et al. (1995)	foramininifera and plants	41.28	-72.64	-2.03	0.32	0.32	243	160	160
Connecticut	East River Marsh	Nydick et al. (1995)	foramininifera and plants	41.28	-72.64	-1.48	0.26	0.26	330	201	201
Connecticut	East River Marsh	Nydick et al. (1995)	foramininifera and plants	41.28	-72.64	-1.79	0.39	0.39	817	155	155
Connecticut	East River Marsh	Nydick et al. (1995)	foramininifera and plants	41.27	-72.68	-1.44	0.33	0.33	848	138	138
Connecticut	East River Marsh	Nydick et al. (1995)	foramininifera and plants	41.28	-72.65	-1.61	0.32	0.32	965	190	190
Connecticut	East River Marsh	Nydick et al. (1995)	foramininifera and plants	41.28	-72.64	-1.4	0.32	0.32	998	214	214
Connecticut	East River Marsh	Nydick et al. (1995)	foramininifera and plants	41.28	-72.64	-0.63	0.26	0.26	1323	95	95
Connecticut	East River Marsh	Nydick et al. (1995)	foramininifera and plants	41.28	-72.65	-0.62	0.26	0.26	1356	86	86
Connecticut	East River Marsh	Nydick et al. (1995)	foramininifera and plants	41.27	-72.68	-0.73	0.26	0.26	1357	71	71
Connecticut	East River Marsh	Nydick et al. (1995)	foramininifera and plants	41.28	-72.65	-0.43	0.26	0.26	1485	150	150
Connecticut	East River Marsh	Nydick et al. (1995)	foramininifera and plants	41.27	-72.68	-1.11	0.32	0.32	1541	102	102
Connecticut	East River Marsh	Nydick et al. (1995)	foramininifera and plants	41.28	-72.64	-0.35	0.26	0.26	1736	214	214
Connecticut	East River Marsh	Nydick et al. (1995)	foramininifera and plants	41.28	-72.65	-0.8	0.32	0.32	1802	148	148
Connecticut	East River Marsh	Nydick et al. (1995)	foramininifera and plants	41.28	-72.65	-0.77	0.32	0.32	1809	141	141
Connecticut	East River Marsh	Nydick et al. (1995)	foramininifera and plants	41.27	-72.68	-0.35	0.26	0.26	1809	141	141
Connecticut	East River Marsh	Nydick et al. (1995)	foramininifera and plants	41.28	-72.65	-0.22	0.26	0.26	1816	134	134
Connecticut	Gulf Pond	Cinquemani et al. (1982); Compiled in Engelhart and Horton (2012)	plants	41.2	-73	-1.87	0.49	0.49	509	422	422
Connecticut	Hammock River	van de Plassche (1991); Compiled in Engelhart and Horton (2012)	plants	41.27	-72.52	-1.57	0.38	0.38	136	81	81
Connecticut	Hammock River	van de Plassche (1991); Compiled in Engelhart and Horton (2012)	plants	41.27	-72.52	-2.15	0.27	0.27	230	103	103
Connecticut	Hammock River	van de Plassche (1991); Compiled in Engelhart and Horton (2012)	plants	41.27	-72.52	-1.86	0.26	0.26	333	195	195
Connecticut	Hammock River	van de Plassche et al. (1998); Compiled in Engelhart and Horton (2012)	plants	41.27	-72.51	-1.26	0.13	0.13	597	57	57
Connecticut	Hammock River	van de Plassche et al. (1998); Compiled in Engelhart and Horton (2012)	plants	41.27	-72.51	-1.09	0.13	0.13	675	96	96
Connecticut	Hammock River	van de Plassche et al. (1998); Compiled in Engelhart and Horton (2012)	plants	41.27	-72.51	-1.39	0.23	0.23	889	105	105
Connecticut	Hammock River	van de Plassche et al. (1998); Compiled in Engelhart and Horton (2012)	plants	41.27	-72.51	-1.48	0.23	0.23	950	63	63
Connecticut	Hammock River	van de Plassche et al. (1998); Compiled in Engelhart and Horton (2012)	plants	41.27	-72.51	-0.41	0.13	0.13	1375	73	73
Connecticut	Hammock River	van de Plassche et al. (1998); Compiled in Engelhart and Horton (2012)	plants	41.27	-72.51	-0.67	0.13	0.13	1378	75	75
Connecticut	Hammock River	van de Plassche et al. (1998); Compiled in Engelhart and Horton (2012)	plants	41.27	-72.51	-1.23	0.23	0.23	1391	57	57
Connecticut	Hammock River	van de Plassche et al. (1998); Compiled in Engelhart and Horton (2012)	plants	41.27	-72.51	-0.56	0.13	0.13	1512	96	96
Connecticut	Hammock River	van de Plassche et al. (1998); Compiled in Engelhart and Horton (2012)	plants	41.27	-72.51	-0.53	0.13	0.13	1535	95	95
Connecticut	Hammock River	van de Plassche et al. (1998); Compiled in Engelhart and Horton (2012)	plants	41.27	-72.51	-1.03	0.23	0.23	1538	93	93
Connecticut	Hammock River	van de Plassche et al. (1998); Compiled in Engelhart and Horton (2012)	plants	41.27	-72.51	-1.04	0.23	0.23	1548	96	96
Connecticut	Hammock River	van de Plassche et al. (1998); Compiled in Engelhart and Horton (2012)	plants	41.27	-72.51	-0.27	0.13	0.13	1552	90	90
Connecticut	Hammock River	van de Plassche et al. (1998); Compiled in Engelhart and Horton (2012)	plants	41.27	-72.51	-0.07	0.13	0.13	1798	152	152
Connecticut	Hammock River	van de Plassche et al. (1998); Compiled in Engelhart and Horton (2012)	plants	41.27	-72.51	-0.51	0.23	0.23	1802	148	148
Connecticut	Hammock River	van de Plassche et al. (1998); Compiled in Engelhart and Horton (2012)	plants	41.27	-72.51	0.17	0.13	0.13	1810	140	140
Connecticut	Indian River	Cinquemani et al. (1982); Compiled in Engelhart and Horton (2012)	plants	41.2	-73	-3.2	0.49	0.49	-1174	248	248
Cook Islands	Aitutaki	Goodwin and Harvey (2008)	coral microatoll	-18.86	-159.79	0.8	0.05	0.05	363	104	104
Cook Islands	Aitutaki	Goodwin and Harvey (2008)	coral microatoll	-18.86	-159.79	0.8	0.05	0.05	372	107	107
Cook Islands	Aitutaki	Goodwin and Harvey (2008)	coral microatoll	-18.86	-159.79	0.6	0.05	0.05	421	117	117
Cook Islands	Aitutaki	Goodwin and Harvey (2008)	coral microatoll	-18.86	-159.79	0.45	0.05	0.05	922	120	120
Cook Islands	Aitutaki	Goodwin and Harvey (2008)	coral microatoll	-18.86	-159.79	-0.2	0.05	0.05	1900	10	10
Cook Islands	Rarotonga	Goodwin and Harvey (2008)	coral microatoll	-21.23	-159.78	0.36	0.05	0.05	920	140	140
Cook Islands	Rarotonga	Goodwin and Harvey (2008)	coral microatoll	-21.23	-159.78	0.35	0.05	0.05	1500	80	80
Cook Islands	Rarotonga	Goodwin and Harvey (2008)	coral microatoll	-21.23	-159.78	0.15	0.05	0.05	1600	119	119
Cook Islands	Rarotonga	Goodwin and Harvey (2008)	coral microatoll	-21.23	-159.78	0.15	0.05	0.05	1685	135	135
Cook Islands	Rarotonga	Goodwin and Harvey (2008)	coral microatoll	-21.23	-159.78	-0.2	0.05	0.05	1715	50	50
Cook Islands	Rarotonga	Goodwin and Harvey (2008)	coral microatoll	-21.23	-159.78	0.3	0.05	0.05	1760	60	60
Cook Islands	Rarotonga	Goodwin and Harvey (2008)	coral microatoll	-21.23	-159.78	-0.2	0.05	0.05	1850	25	25
Denmark	Ho Bugt	Szkornik et al. (2008)	diatoms	55.583	-8.267	-2.2	0.45	0.45	-808	56	54
Denmark	Ho Bugt	Gehrels et al. (2006b); Szkornik et al. (2008)	diatoms	55.583	-8.267	-1.92	0.25	0.25	-203	278	288
Denmark	Ho Bugt	Gehrels et al. (2006b); Szkornik et al. (2008)	diatoms	55.583	-8.267	-1.27	0.23	0.23	1	124	161
Denmark	Ho Bugt	Gehrels et al. (2006b); Szkornik et al. (2008)	diatoms	55.583	-8.267	-0.86	0.23	0.23	127	109	95
Denmark	Ho Bugt	Gehrels et al. (2006b); Szkornik et al. (2008)	diatoms	55.583	-8.267	-0.93	0.25	0.25	254	122	121
Denmark	Ho Bugt	Gehrels et al. (2006b); Szkornik et al. (2008)	diatoms	55.583	-8.267	-0.75	0.22	0.22	257	145	131
Denmark	Ho Bugt	Gehrels et al. (2006b); Szkornik et al. (2008)	diatoms	55.583	-8.267	-0.68	0.25	0.25	487	82	70
Denmark	Ho Bugt	Gehrels et al. (2006b); Szkornik et al. (2008)	diatoms	55.583	-8.267	-0.55	0.22	0.22	490	103	76
Denmark	Ho Bugt	Szkornik et al. (2008)	diatoms	55.583	-8.267	-0.74	0.23	0.23	530	69	98
Denmark	Ho Bugt	Gehrels et al. (2006b); Szkornik et al. (2008)	diatoms	55.583	-8.267	-0.76	0.23	0.23	578	72	142
Denmark	Ho Bugt	Szkornik et al. (2008)	diatoms	55.583	-8.267	-0.61	0.23	0.23	693	79	41
Denmark	Ho Bugt	Gehrels et al. (2006b); Szkornik et al. (2008)	diatoms	55.583	-8.267	-0.74	0.23	0.23	701	168	101
Denmark	Ho Bugt	Szkornik et al. (2008)	diatoms	55.583	-8.267	-0.6	0.23	0.23	729	128	66
Denmark	Ho Bugt	Szkornik et al. (2008)	diatoms	55.583	-8.267	-0.5	0.23	0.23	831	114	117
Denmark	Ho Bugt	Gehrels et al. (2006b); Szkornik et al. (2008)	diatoms	55.583	-8.267	-0.63	0.23	0.23	832	134	168
Denmark	Ho Bugt	Gehrels et al. (2006b); Szkornik et al. (2008)	plants	55.583	-8.267	-0.61	0.3	0.3	1005	143	106
Denmark	Ho Bugt	Szkornik et al. (2008)	diatoms	55.583	-8.267	-0.52	0.23	0.23	1090	69	76
Denmark	Ho Bugt	Szkornik et al. (2008)	diatoms	55.583	-8.267	-0.4	0.23	0.23	1266	26	46
Denmark	Ho Bugt	Szkornik et al. (2008)	diatoms	55.583	-8.267	-0.59	0.22	0.22	1464	40	40
Denmark	Ho Bugt	Szkornik et al. (2008)	diatoms	55.583	-8.267	-0.28	0.23	0.23	1514	30	30
Denmark	Ho Bugt	Szkornik et al. (2008)	diatoms	55.583	-8.267	-0.35	0.29	0.29	1554	30	30
Denmark	Ho Bugt	Gehrels et al. (2006b); Szkornik et al. (2008)	diatoms	55.583	-8.267	0.03	0.22	0.22	1881	38	187
Florida	Nassau	Kemp et al. (2014)	foramininifera and plants	30.587	-81.666	0.05	0.07	0.07	2002	6	11
Florida	Nassau	Kemp et al. (2014)	foramininifera and plants	30.587	-81.666	0.03	0.07	0.07	1990	10	12
Florida	Nassau	Kemp et al. (2014)	foramininifera and plants	30.587	-81.666	0.01	0.07	0.07	1980	10	7
Florida	Nassau	Kemp et al. (2014)	foramininifera and plants	30.587	-81.666	-0.01	0.07	0.07	1974	7	11
Florida	Nassau	Kemp et al. (2014)	foramininifera and plants	30.587	-81.666	-0.03	0.07	0.07	1964	11	27
Florida	Nassau	Kemp et al. (2014)	foramininifera and plants	30.587	-81.666	-0.05	0.07	0.07	1936	28	15
Florida	Nassau	Kemp et al. (2014)	foramininifera and plants	30.587	-81.666	-0.07	0.07	0.07	1920	20	15
Florida	Nassau	Kemp et al. (2014)	foramininifera and plants	30.587	-81.666	-0.09	0.07	0.07	1906	28	11
Florida	Nassau	Kemp et al. (2014)	foramininifera and plants	30.587	-81.666	-0.11	0.07	0.07	1896	20	18
Florida	Nassau	Kemp et al. (2014)	foramininifera and plants	30.587	-81.666	-0.13	0.07	0.07	1881	16	11
Florida	Nassau	Kemp et al. (2014)	foramininifera and plants	30.587	-81.666	-0.15	0.07	0.07	1870	7	17
Florida	Nassau	Kemp et al. (2014)	foramininifera and plants	30.587	-81.666	-0.17	0.07	0.07	1858	15	66
Florida	Nassau	Kemp et al. (2014)	foramininifera and plants	30.587	-81.666	-0.23	0.07	0.07	1680	61	69
Florida	Nassau	Kemp et al. (2014)	foramininifera and plants	30.587	-81.666	-0.25	0.07	0.07	1633	54	64
Florida	Nassau	Kemp et al. (2014)	foramininifera and plants	30.587	-81.666	-0.26	0.07	0.07	1604	42	70
Florida	Nassau	Kemp et al. (2014)	foramininifera and plants	30.587	-81.666	-0.27	0.07	0.07	1576	41	69
Florida	Nassau	Kemp et al. (2014)	foramininifera and plants	30.587	-81.666	-0.29	0.07	0.07	1532	56	62
Florida	Nassau	Kemp et al. (2014)	foramininifera and plants	30.587	-81.666	-0.31	0.07	0.07	1489	59	52
Florida	Nassau	Kemp et al. (2014)	foramininifera and plants	30.587	-81.666	-0.33	0.07	0.07	1446	49	32
Florida	Nassau	Kemp et al. (2014)	foramininifera and plants	30.587	-81.666	-0.35	0.07	0.07	1396	30	55
Florida	Nassau	Kemp et al. (2014)	foramininifera and plants	30.587	-81.666	-0.37	0.07	0.07	1353	50	68
Florida	Nassau	Kemp et al. (2014)	foramininifera and plants	30.587	-81.666	-0.39	0.07	0.07	1310	62	68
Florida	Nassau	Kemp et al. (2014)	foramininifera and plants	30.587	-81.666	-0.41	0.07	0.07	1267	65	62
Florida	Nassau	Kemp et al. (2014)	foramininifera and plants	30.587	-81.666	-0.43	0.07	0.07	1224	59	50
Florida	Nassau	Kemp et al. (2014)	foramininifera and plants	30.587	-81.666	-0.44	0.07	0.07	1198	55	50
Florida	Nassau	Kemp et al. (2014)	foramininifera and plants	30.587	-81.666	-0.45	0.07	0.07	1171	58	58
Florida	Nassau	Kemp et al. (2014)	foramininifera and plants	30.587	-81.666	-0.47	0.07	0.07	1130	67	71
Florida	Nassau	Kemp et al. (2014)	foramininifera and plants	30.587	-81.666	-0.48	0.07	0.07	1110	70	73
Florida	Nassau	Kemp et al. (2014)	foramininifera and plants	30.587	-81.666	-0.49	0.07	0.07	1089	73	75
Florida	Nassau	Kemp et al. (2014)	foramininifera and plants	30.587	-81.666	-0.51	0.07	0.07	1048	79	73
Florida	Nassau	Kemp et al. (2014)	foramininifera and plants	30.587	-81.666	-0.53	0.07	0.07	1007	76	67
Florida	Nassau	Kemp et al. (2014)	foramininifera and plants	30.587	-81.666	-0.55	0.07	0.07	965	71	53
Florida	Nassau	Kemp et al. (2014)	foramininifera and plants	30.587	-81.666	-0.57	0.07	0.07	914	66	50
Florida	Nassau	Kemp et al. (2014)	foramininifera and plants	30.587	-81.666	-0.59	0.07	0.07	858	72	77
Florida	Nassau	Kemp et al. (2014)	foramininifera and plants	30.587	-81.666	-0.61	0.07	0.07	804	81	83
Florida	Nassau	Kemp et al. (2014)	foramininifera and plants	30.587	-81.666	-0.63	0.07	0.07	750	85	73
Florida	Nassau	Kemp et al. (2014)	foramininifera and plants	30.587	-81.666	-0.65	0.07	0.07	697	76	58
Florida	Nassau	Kemp et al. (2014)	foramininifera and plants	30.587	-81.666	-0.67	0.07	0.07	640	44	52
Florida	Nassau	Kemp et al. (2014)	foramininifera and plants	30.587	-81.666	-0.69	0.07	0.07	576	57	74
Florida	Nassau	Kemp et al. (2014)	foramininifera and plants	30.587	-81.666	-0.71	0.07	0.07	520	74	75
Florida	Nassau	Kemp et al. (2014)	foramininifera and plants	30.587	-81.666	-0.73	0.07	0.07	463	79	63
Florida	Nassau	Kemp et al. (2014)	foramininifera and plants	30.587	-81.666	-0.75	0.07	0.07	402	64	58
Florida	Nassau	Kemp et al. (2014)	foramininifera and plants	30.587	-81.666	-0.77	0.07	0.07	351	57	72
Florida	Nassau	Kemp et al. (2014)	foramininifera and plants	30.587	-81.666	-0.79	0.07	0.07	306	69	79
Florida	Nassau	Kemp et al. (2014)	foramininifera and plants	30.587	-81.666	-0.81	0.07	0.07	261	73	78
Florida	Nassau	Kemp et al. (2014)	foramininifera and plants	30.587	-81.666	-0.83	0.07	0.07	218	67	72
Florida	Nassau	Kemp et al. (2014)	foramininifera and plants	30.587	-81.666	-0.84	0.07	0.07	159	68	79
Florida	Nassau	Kemp et al. (2014)	foramininifera and plants	30.587	-81.666	-0.85	0.07	0.07	137	75	87
Florida	Nassau	Kemp et al. (2014)	foramininifera and plants	30.587	-81.666	-0.87	0.07	0.07	114	82	91
Florida	Nassau	Kemp et al. (2014)	foramininifera and plants	30.587	-81.666	-0.89	0.07	0.07	70	95	99
Florida	Nassau	Kemp et al. (2014)	foramininifera and plants	30.587	-81.666	-0.91	0.07	0.07	24	101	102
Florida	Nassau	Kemp et al. (2014)	foramininifera and plants	30.587	-81.666	-0.93	0.07	0.07	-20	103	102
Florida	Nassau	Kemp et al. (2014)	foramininifera and plants	30.587	-81.666	-0.95	0.07	0.07	-65	104	101
Florida	Nassau	Kemp et al. (2014)	foramininifera and plants	30.587	-81.666	-0.97	0.07	0.07	-109	99	98
Florida	Nassau	Kemp et al. (2014)	foramininifera and plants	30.587	-81.666	-0.99	0.07	0.07	-154	90	92
Florida	Nassau	Kemp et al. (2014)	foramininifera and plants	30.587	-81.666	-1.01	0.07	0.07	-198	77	91
Florida	Nassau	Kemp et al. (2014)	foramininifera and plants	30.587	-81.666	-1.03	0.07	0.07	-245	54	109
Florida	Nassau	Kemp et al. (2014)	foramininifera and plants	30.587	-81.666	-1.05	0.07	0.07	-284	55	113
Florida	Nassau	Kemp et al. (2014)	foramininifera and plants	30.587	-81.666	-1.07	0.07	0.07	-316	63	118
Florida	Nassau	Kemp et al. (2014)	foramininifera and plants	30.587	-81.666	-1.09	0.07	0.07	-349	69	131
Florida	Nassau	Kemp et al. (2014)	foramininifera and plants	30.587	-81.666	-1.11	0.07	0.07	-380	73	145
Florida	Nassau	Kemp et al. (2014)	foramininifera and plants	30.587	-81.666	-1.13	0.07	0.07	-413	75	161
Florida	Nassau	Kemp et al. (2014)	foramininifera and plants	30.587	-81.666	-1.15	0.07	0.07	-445	76	175
Florida	Nassau	Kemp et al. (2014)	foramininifera and plants	30.587	-81.666	-1.17	0.07	0.07	-477	76	191
Florida	Nassau	Kemp et al. (2014)	foramininifera and plants	30.587	-81.666	-1.18	0.07	0.07	-499	81	201
Greenland	Aasiaat	Long et al. (2012)	diatoms	68.7	-52.27	-0.93	0.14	0.14	1336	60	60
Greenland	Aasiaat	Long et al. (2012)	diatoms	68.7	-52.27	-0.68	0.14	0.14	1347	57	57
Greenland	Aasiaat	Long et al. (2012)	diatoms	68.7	-52.27	-0.88	0.14	0.14	1360	62	62
Greenland	Aasiaat	Long et al. (2012)	diatoms	68.7	-52.27	-0.87	0.14	0.14	1419	28	28
Greenland	Aasiaat	Long et al. (2012)	diatoms	68.7	-52.27	-0.67	0.13	0.13	1421	29	29
Greenland	Aasiaat	Long et al. (2012)	diatoms	68.7	-52.27	-0.37	0.21	0.21	1425	30	30
Greenland	Aasiaat	Long et al. (2012)	diatoms	68.7	-52.27	-0.57	0.14	0.14	1479	45	45
Greenland	Aasiaat	Long et al. (2012)	diatoms	68.7	-52.27	-0.41	0.11	0.11	1555	88	88
Greenland	Aasiaat	Long et al. (2012)	diatoms	68.7	-52.27	0	0.07	0.07	1556	88	88
Greenland	Aasiaat	Long et al. (2012)	diatoms	68.7	-52.27	0	0.17	0.17	1570	74	74
Greenland	Aasiaat	Long et al. (2012)	diatoms	68.7	-52.27	0.01	0.16	0.16	1573	107	107
Greenland	Aasiaat	Long et al. (2012)	diatoms	68.7	-52.27	-0.17	0.21	0.21	1578	88	88
Greenland	Aasiaat	Long et al. (2012)	diatoms	68.7	-52.27	-0.87	0.2	0.2	1580	89	89
Greenland	Aasiaat	Long et al. (2012)	diatoms	68.7	-52.27	-0.25	0.07	0.07	1778	113	113
Greenland	Aasiaat	Long et al. (2012)	diatoms	68.7	-52.27	-0.16	0.21	0.21	1778	113	113
Greenland	Aasiaat	Long et al. (2012)	diatoms	68.7	-52.27	-0.16	0.11	0.11	1950	50	50
Greenland	Nanortalik	Long et al. (2012)	diatoms	60.14	-45.24	-1.44	0.21	0.21	1466	56	56
Greenland	Nanortalik	Long et al. (2012)	diatoms	60.14	-45.24	-1.28	0.21	0.21	1555	89	89
Greenland	Nanortalik	Long et al. (2012)	diatoms	60.14	-45.24	-1.08	0.21	0.21	1574	90	90
Greenland	Nanortalik	Long et al. (2012)	diatoms	60.14	-45.24	-0.28	0.11	0.11	1595	38	38
Greenland	Nanortalik	Long et al. (2012)	diatoms	60.14	-45.24	-0.83	0.07	0.07	1599	84	84
Greenland	Nanortalik	Long et al. (2012)	diatoms	60.14	-45.24	-0.54	0.12	0.12	1726	86	86
Greenland	Nanortalik	Long et al. (2012)	diatoms	60.14	-45.24	-0.28	0.11	0.11	1728	85	85
Greenland	Nanortalik	Long et al. (2012)	diatoms	60.14	-45.24	-0.4	0.12	0.12	1736	84	84
Greenland	Nanortalik	Long et al. (2012)	diatoms	60.14	-45.24	-0.32	0.04	0.04	1741	86	86
Greenland	Nanortalik	Long et al. (2012)	diatoms	60.14	-45.24	-0.29	0.11	0.11	1745	81	81
Greenland	Nanortalik	Long et al. (2012)	diatoms	60.14	-45.24	0.06	0.1	0.1	1950	50	50
Greenland	Sisimiut	Long et al. (2012)	diatoms	66.491	-53.607	-0.34	0.13	0.13	1328	64	64
Greenland	Sisimiut	Long et al. (2012)	diatoms	66.491	-53.607	-0.29	0.16	0.16	1332	62	62
Greenland	Sisimiut	Long et al. (2012)	diatoms	66.491	-53.607	-0.85	0.16	0.16	1340	52	52
Greenland	Sisimiut	Long et al. (2012)	diatoms	66.491	-53.607	-0.85	0.15	0.15	1357	65	65
Greenland	Sisimiut	Long et al. (2012)	diatoms	66.491	-53.607	-0.02	0.12	0.12	1510	70	70
Greenland	Sisimiut	Long et al. (2012)	diatoms	66.491	-53.607	-0.39	0.18	0.18	1513	103	103
Greenland	Sisimiut	Long et al. (2012)	diatoms	66.491	-53.607	-0.61	0.13	0.13	1522	112	112
Greenland	Sisimiut	Long et al. (2012)	diatoms	66.491	-53.607	0	0.07	0.07	1522	112	112
Greenland	Sisimiut	Long et al. (2012)	diatoms	66.491	-53.607	-0.14	0.08	0.08	1544	91	91
Greenland	Sisimiut	Long et al. (2012)	diatoms	66.491	-53.607	-0.06	0.11	0.11	1544	91	91
Greenland	Sisimiut	Long et al. (2012)	diatoms	66.491	-53.607	-0.24	0.08	0.08	1550	90	90
Greenland	Sisimiut	Long et al. (2012)	diatoms	66.491	-53.607	-0.26	0.16	0.16	1557	88	88
Greenland	Sisimiut	Long et al. (2012)	diatoms	66.491	-53.607	-0.09	0.13	0.13	1579	89	89
Greenland	Sisimiut	Long et al. (2012)	diatoms	66.491	-53.607	0	0.08	0.08	1583	92	92
Greenland	Sisimiut	Long et al. (2012)	diatoms	66.491	-53.607	-0.1	0.08	0.08	1720	90	90
Greenland	Sisimiut	Long et al. (2012)	diatoms	66.491	-53.607	-0.03	0.13	0.13	1722	89	89
Greenland	Sisimiut	Long et al. (2012)	diatoms	66.491	-53.607	-0.09	0.16	0.16	1727	87	87
Iceland	Vioarholmi	Gehrels et al. (2006a)	foraminifera	64.763	-22.434	-1.64	0.2	0.2	-141	83	140
Iceland	Vioarholmi	Gehrels et al. (2006a)	foraminifera	64.763	-22.434	-1.62	0.2	0.2	-119	74	118
Iceland	Vioarholmi	Gehrels et al. (2006a)	foraminifera	64.763	-22.434	-1.6	0.2	0.2	-86	67	88
Iceland	Vioarholmi	Gehrels et al. (2006a)	foraminifera	64.763	-22.434	-1.58	0.2	0.2	-60	62	88
Iceland	Vioarholmi	Gehrels et al. (2006a)	foraminifera	64.763	-22.434	-1.56	0.2	0.2	-44	61	92
Iceland	Vioarholmi	Gehrels et al. (2006a)	foraminifera	64.763	-22.434	-1.54	0.2	0.2	-28	59	93
Iceland	Vioarholmi	Gehrels et al. (2006a)	foraminifera	64.763	-22.434	-1.52	0.2	0.2	-13	57	91
Iceland	Vioarholmi	Gehrels et al. (2006a)	foraminifera	64.763	-22.434	-1.5	0.2	0.2	3	55	93
Iceland	Vioarholmi	Gehrels et al. (2006a)	foraminifera	64.763	-22.434	-1.48	0.2	0.2	18	52	92
Iceland	Vioarholmi	Gehrels et al. (2006a)	foraminifera	64.763	-22.434	-1.46	0.2	0.2	34	49	86
Iceland	Vioarholmi	Gehrels et al. (2006a)	foraminifera	64.763	-22.434	-1.44	0.2	0.2	52	48	82
Iceland	Vioarholmi	Gehrels et al. (2006a)	foraminifera	64.763	-22.434	-1.42	0.2	0.2	77	47	75
Iceland	Vioarholmi	Gehrels et al. (2006a)	foraminifera	64.763	-22.434	-1.4	0.2	0.2	91	47	74
Iceland	Vioarholmi	Gehrels et al. (2006a)	foraminifera	64.763	-22.434	-1.38	0.2	0.2	103	50	75
Iceland	Vioarholmi	Gehrels et al. (2006a)	foraminifera	64.763	-22.434	-1.36	0.2	0.2	115	51	77
Iceland	Vioarholmi	Gehrels et al. (2006a)	foraminifera	64.763	-22.434	-1.34	0.2	0.2	127	50	80
Iceland	Vioarholmi	Gehrels et al. (2006a)	foraminifera	64.763	-22.434	-1.32	0.2	0.2	139	49	83
Iceland	Vioarholmi	Gehrels et al. (2006a)	foraminifera	64.763	-22.434	-1.3	0.2	0.2	152	47	85
Iceland	Vioarholmi	Gehrels et al. (2006a)	foraminifera	64.763	-22.434	-1.28	0.2	0.2	168	43	88
Iceland	Vioarholmi	Gehrels et al. (2006a)	foraminifera	64.763	-22.434	-1.26	0.2	0.2	199	45	94
Iceland	Vioarholmi	Gehrels et al. (2006a)	foraminifera	64.763	-22.434	-1.24	0.2	0.2	218	53	93
Iceland	Vioarholmi	Gehrels et al. (2006a)	foraminifera	64.763	-22.434	-1.22	0.2	0.2	236	56	94
Iceland	Vioarholmi	Gehrels et al. (2006a)	foraminifera	64.763	-22.434	-1.2	0.2	0.2	255	58	97
Iceland	Vioarholmi	Gehrels et al. (2006a)	foraminifera	64.763	-22.434	-1.18	0.2	0.2	274	56	101
Iceland	Vioarholmi	Gehrels et al. (2006a)	foraminifera	64.763	-22.434	-1.16	0.2	0.2	293	55	100
Iceland	Vioarholmi	Gehrels et al. (2006a)	foraminifera	64.763	-22.434	-1.14	0.2	0.2	313	51	100
Iceland	Vioarholmi	Gehrels et al. (2006a)	foraminifera	64.763	-22.434	-1.12	0.2	0.2	337	44	92
Iceland	Vioarholmi	Gehrels et al. (2006a)	foraminifera	64.763	-22.434	-1.1	0.2	0.2	375	44	95
Iceland	Vioarholmi	Gehrels et al. (2006a)	foraminifera	64.763	-22.434	-1.08	0.2	0.2	397	54	96
Iceland	Vioarholmi	Gehrels et al. (2006a)	foraminifera	64.763	-22.434	-1.06	0.2	0.2	417	59	96
Iceland	Vioarholmi	Gehrels et al. (2006a)	foraminifera	64.763	-22.434	-1.04	0.2	0.2	436	60	95
Iceland	Vioarholmi	Gehrels et al. (2006a)	foraminifera	64.763	-22.434	-1.02	0.2	0.2	456	61	96
Iceland	Vioarholmi	Gehrels et al. (2006a)	foraminifera	64.763	-22.434	-1	0.2	0.2	477	56	92
Iceland	Vioarholmi	Gehrels et al. (2006a)	foraminifera	64.763	-22.434	-0.98	0.2	0.2	503	52	91
Iceland	Vioarholmi	Gehrels et al. (2006a)	foraminifera	64.763	-22.434	-0.96	0.2	0.2	552	56	94
Iceland	Vioarholmi	Gehrels et al. (2006a)	foraminifera	64.763	-22.434	-0.94	0.2	0.2	585	63	98
Iceland	Vioarholmi	Gehrels et al. (2006a)	foraminifera	64.763	-22.434	-0.92	0.2	0.2	613	65	98
Iceland	Vioarholmi	Gehrels et al. (2006a)	foraminifera	64.763	-22.434	-0.9	0.2	0.2	645	59	106
Iceland	Vioarholmi	Gehrels et al. (2006a)	foraminifera	64.763	-22.434	-0.88	0.2	0.2	676	54	102
Iceland	Vioarholmi	Gehrels et al. (2006a)	foraminifera	64.763	-22.434	-0.86	0.2	0.2	722	40	67
Iceland	Vioarholmi	Gehrels et al. (2006a)	foraminifera	64.763	-22.434	-0.84	0.2	0.2	789	31	56
Iceland	Vioarholmi	Gehrels et al. (2006a)	foraminifera	64.763	-22.434	-0.82	0.2	0.2	823	27	38
Iceland	Vioarholmi	Gehrels et al. (2006a)	foraminifera	64.763	-22.434	-0.8	0.2	0.2	866	13	28
Iceland	Vioarholmi	Gehrels et al. (2006a)	foraminifera	64.763	-22.434	-0.78	0.2	0.2	908	67	30
Iceland	Vioarholmi	Gehrels et al. (2006a)	foraminifera	64.763	-22.434	-0.76	0.2	0.2	945	76	57
Iceland	Vioarholmi	Gehrels et al. (2006a)	foraminifera	64.763	-22.434	-0.74	0.2	0.2	980	80	82
Iceland	Vioarholmi	Gehrels et al. (2006a)	foraminifera	64.763	-22.434	-0.72	0.2	0.2	1012	81	100
Iceland	Vioarholmi	Gehrels et al. (2006a)	foraminifera	64.763	-22.434	-0.7	0.2	0.2	1045	80	121
Iceland	Vioarholmi	Gehrels et al. (2006a)	foraminifera	64.763	-22.434	-0.68	0.2	0.2	1077	70	138
Iceland	Vioarholmi	Gehrels et al. (2006a)	foraminifera	64.763	-22.434	-0.66	0.2	0.2	1110	58	144
Iceland	Vioarholmi	Gehrels et al. (2006a)	foraminifera	64.763	-22.434	-0.64	0.2	0.2	1142	46	140
Iceland	Vioarholmi	Gehrels et al. (2006a)	foraminifera	64.763	-22.434	-0.62	0.2	0.2	1176	33	111
Iceland	Vioarholmi	Gehrels et al. (2006a)	foraminifera	64.763	-22.434	-0.6	0.2	0.2	1216	10	40
Iceland	Vioarholmi	Saher et al. (2015)	foraminifera	64.763	-22.434	-0.57	0.18	0.18	1567	44	43
Iceland	Vioarholmi	Saher et al. (2015)	foraminifera	64.763	-22.434	-0.51	0.18	0.18	1630	32	42
Iceland	Vioarholmi	Saher et al. (2015)	foraminifera	64.763	-22.434	-0.36	0.18	0.18	1666	21	19
Iceland	Vioarholmi	Saher et al. (2015)	foraminifera	64.763	-22.434	-0.41	0.18	0.18	1691	16	17
Iceland	Vioarholmi	Saher et al. (2015)	foraminifera	64.763	-22.434	-0.36	0.18	0.18	1710	5	6
Iceland	Vioarholmi	Saher et al. (2015)	foraminifera	64.763	-22.434	-0.45	0.18	0.18	1728	10	9
Iceland	Vioarholmi	Saher et al. (2015)	foraminifera	64.763	-22.434	-0.45	0.18	0.18	1738	15	13
Iceland	Vioarholmi	Saher et al. (2015)	foraminifera	64.763	-22.434	-0.4	0.19	0.19	1743	15	14
Iceland	Vioarholmi	Saher et al. (2015)	foraminifera	64.763	-22.434	-0.38	0.18	0.18	1757	18	18
Iceland	Vioarholmi	Saher et al. (2015)	foraminifera	64.763	-22.434	-0.41	0.18	0.18	1766	19	20
Iceland	Vioarholmi	Saher et al. (2015)	foraminifera	64.763	-22.434	-0.39	0.17	0.17	1771	20	20
Iceland	Vioarholmi	Saher et al. (2015)	foraminifera	64.763	-22.434	-0.41	0.18	0.18	1787	22	21
Iceland	Vioarholmi	Saher et al. (2015)	foraminifera	64.763	-22.434	-0.31	0.19	0.19	1809	25	22
Iceland	Vioarholmi	Saher et al. (2015)	foraminifera	64.763	-22.434	-0.27	0.19	0.19	1830	26	22
Iceland	Vioarholmi	Saher et al. (2015)	foraminifera	64.763	-22.434	-0.25	0.19	0.19	1834	26	23
Iceland	Vioarholmi	Saher et al. (2015)	foraminifera	64.763	-22.434	-0.15	0.18	0.18	1850	28	25
Iceland	Vioarholmi	Saher et al. (2015)	foraminifera	64.763	-22.434	-0.15	0.19	0.19	1859	27	26
Iceland	Vioarholmi	Saher et al. (2015)	foraminifera	64.763	-22.434	-0.15	0.19	0.19	1872	24	26
Iceland	Vioarholmi	Saher et al. (2015)	foraminifera	64.763	-22.434	-0.18	0.18	0.18	1890	19	23
Iceland	Vioarholmi	Saher et al. (2015)	foraminifera	64.763	-22.434	-0.15	0.18	0.18	1894	19	23
Iceland	Vioarholmi	Saher et al. (2015)	foraminifera	64.763	-22.434	-0.22	0.18	0.18	1915	16	18
Iceland	Vioarholmi	Saher et al. (2015)	foraminifera	64.763	-22.434	-0.1	0.18	0.18	1927	13	15
Iceland	Vioarholmi	Saher et al. (2015)	foraminifera	64.763	-22.434	-0.11	0.18	0.18	1935	13	15
Iceland	Vioarholmi	Saher et al. (2015)	foraminifera	64.763	-22.434	-0.12	0.18	0.18	1956	6	7
Iceland	Vioarholmi	Saher et al. (2015)	foraminifera	64.763	-22.434	-0.13	0.18	0.18	1963	3	2
Iceland	Vioarholmi	Saher et al. (2015)	foraminifera	64.763	-22.434	-0.1	0.18	0.18	1966	3	2
Iceland	Vioarholmi	Saher et al. (2015)	foraminifera	64.763	-22.434	-0.09	0.18	0.18	1967	3	2
Iceland	Vioarholmi	Saher et al. (2015)	foraminifera	64.763	-22.434	-0.06	0.18	0.18	1968	3	3
Iceland	Vioarholmi	Saher et al. (2015)	foraminifera	64.763	-22.434	-0.04	0.19	0.19	1970	2	3
Iceland	Vioarholmi	Saher et al. (2015)	foraminifera	64.763	-22.434	-0.03	0.18	0.18	1971	3	3
Iceland	Vioarholmi	Saher et al. (2015)	foraminifera	64.763	-22.434	-0.08	0.18	0.18	1973	2	2
Iceland	Vioarholmi	Saher et al. (2015)	foraminifera	64.763	-22.434	-0.02	0.18	0.18	1975	2	3
Iceland	Vioarholmi	Saher et al. (2015)	foraminifera	64.763	-22.434	-0.08	0.18	0.18	1976	2	3
Iceland	Vioarholmi	Saher et al. (2015)	foraminifera	64.763	-22.434	0	0.18	0.18	1981	3	4
Iceland	Vioarholmi	Saher et al. (2015)	foraminifera	64.763	-22.434	-0.07	0.18	0.18	1983	4	4
Iceland	Vioarholmi	Saher et al. (2015)	foraminifera	64.763	-22.434	-0.06	0.18	0.18	1984	4	4
Iceland	Vioarholmi	Saher et al. (2015)	foraminifera	64.763	-22.434	0.02	0.18	0.18	1988	4	4
Iceland	Vioarholmi	Saher et al. (2015)	foraminifera	64.763	-22.434	0.08	0.18	0.18	1995	3	3
Iceland	Vioarholmi	Saher et al. (2015)	foraminifera	64.763	-22.434	-0.01	0.18	0.18	1998	3	3
Iceland	Vioarholmi	Saher et al. (2015)	foraminifera	64.763	-22.434	-0.01	0.18	0.18	2002	2	2
Isle of Wight	Newtown Estuary	Long et al. (2014)	foraminifera	50.716	-1.389	-0.24	0.15	0.15	1706	16	19
Isle of Wight	Newtown Estuary	Long et al. (2014)	foraminifera	50.716	-1.389	-0.22	0.15	0.15	1727	27	23
Isle of Wight	Newtown Estuary	Long et al. (2014)	foraminifera	50.716	-1.389	-0.2	0.15	0.15	1747	30	25
Isle of Wight	Newtown Estuary	Long et al. (2014)	foraminifera	50.716	-1.389	-0.18	0.15	0.15	1767	30	25
Isle of Wight	Newtown Estuary	Long et al. (2014)	foraminifera	50.716	-1.389	-0.16	0.15	0.15	1787	26	29
Isle of Wight	Newtown Estuary	Long et al. (2014)	foraminifera	50.716	-1.389	-0.14	0.15	0.15	1808	31	29
Isle of Wight	Newtown Estuary	Long et al. (2014)	foraminifera	50.716	-1.389	-0.12	0.15	0.15	1831	26	29
Isle of Wight	Newtown Estuary	Long et al. (2014)	foraminifera	50.716	-1.389	-0.1	0.15	0.15	1860	18	27
Isle of Wight	Newtown Estuary	Long et al. (2014)	foraminifera	50.716	-1.389	-0.08	0.15	0.15	1896	11	14
Isle of Wight	Newtown Estuary	Long et al. (2014)	foraminifera	50.716	-1.389	-0.07	0.15	0.15	1910	10	5
Isle of Wight	Newtown Estuary	Long et al. (2014)	foraminifera	50.716	-1.389	-0.06	0.15	0.15	1923	10	5
Isle of Wight	Newtown Estuary	Long et al. (2014)	foraminifera	50.716	-1.389	-0.05	0.15	0.15	1934	10	5
Isle of Wight	Newtown Estuary	Long et al. (2014)	foraminifera	50.716	-1.389	-0.04	0.15	0.15	1944	5	5
Isle of Wight	Newtown Estuary	Long et al. (2014)	foraminifera	50.716	-1.389	-0.03	0.15	0.15	1952	0	5
Isle of Wight	Newtown Estuary	Long et al. (2014)	foraminifera	50.716	-1.389	-0.02	0.15	0.15	1958	5	0
Isle of Wight	Newtown Estuary	Long et al. (2014)	foraminifera	50.716	-1.389	-0.01	0.15	0.15	1964	0	5
Isle of Wight	Newtown Estuary	Long et al. (2014)	foraminifera	50.716	-1.389	0.01	0.15	0.15	1969	5	0
Isle of Wight	Newtown Estuary	Long et al. (2014)	foraminifera	50.716	-1.389	0.02	0.15	0.15	1975	3	3
Isle of Wight	Newtown Estuary	Long et al. (2014)	foraminifera	50.716	-1.389	0.03	0.15	0.15	1980	1	1
Isle of Wight	Newtown Estuary	Long et al. (2014)	foraminifera	50.716	-1.389	0.04	0.15	0.15	1987	5	1
Isle of Wight	Newtown Estuary	Long et al. (2014)	foraminifera	50.716	-1.389	0.05	0.15	0.15	1995	5	5
Isle of Wight	Newtown Estuary	Long et al. (2014)	foraminifera	50.716	-1.389	0.06	0.15	0.15	1998	1	1
Isle of Wight	Newtown Estuary	Long et al. (2014)	foraminifera	50.716	-1.389	0.07	0.15	0.15	2011	1	1
Isle of Wight	Hythe Marshes	Long et al. (2000)	plants	50.87	-1.4	-0.69	0.11	0.11	715	106	106
Isle of Wight	Stansore Point	Long and Tooley (1995)	plants	50.78	-1.34	-1.68	0.11	0.11	-517	185	185
Isle of Wight	Stansore Point	Long and Tooley (1995)	plants	50.78	-1.34	-2.04	0.11	0.11	-412	299	299
Louisiana	Delahoussaye Canal	Gonzalez and Tornqvist (2009)	peat	29.853	-91.71	-0.78	0.04	0.04	969	40	40
Louisiana	Delahoussaye Canal	Gonzalez and Tornqvist (2009)	peat	29.853	-91.71	-0.76	0.04	0.04	989	30	30
Louisiana	Delahoussaye Canal	Gonzalez and Tornqvist (2009)	peat	29.853	-91.71	-0.67	0.04	0.04	1067	70	70
Louisiana	Delahoussaye Canal	Gonzalez and Tornqvist (2009)	peat	29.853	-91.71	-0.62	0.04	0.04	1169	56	56
Louisiana	Delahoussaye Canal	Gonzalez and Tornqvist (2009)	peat	29.853	-91.71	-0.5	0.04	0.04	1188	54	54
Louisiana	Delahoussaye Canal	Gonzalez and Tornqvist (2009)	peat	29.853	-91.71	-0.72	0.04	0.04	1194	42	42
Louisiana	Delahoussaye Canal	Gonzalez and Tornqvist (2009)	peat	29.853	-91.71	-0.43	0.04	0.04	1230	46	46
Louisiana	Lydia	Gonzalez and Tornqvist (2009)	peat	29.878	-91.783	-0.95	0.04	0.04	586	58	58
Louisiana	Lydia	Gonzalez and Tornqvist (2009)	peat	29.878	-91.783	-1.01	0.04	0.04	591	42	42
Louisiana	Lydia	Gonzalez and Tornqvist (2009)	peat	29.878	-91.783	-0.99	0.04	0.04	608	38	38
Louisiana	Lydia	Gonzalez and Tornqvist (2009)	peat	29.878	-91.783	-0.93	0.04	0.04	859	70	70
Louisiana	Lydia	Gonzalez and Tornqvist (2009)	peat	29.878	-91.783	-0.84	0.04	0.04	952	46	46
Louisiana	Lydia	Gonzalez and Tornqvist (2009)	peat	29.878	-91.783	-0.75	0.04	0.04	1096	60	60
Louisiana	Lydia	Gonzalez and Tornqvist (2009)	peat	29.878	-91.783	-0.64	0.04	0.04	1145	64	64
Louisiana	Lydia	Gonzalez and Tornqvist (2009)	peat	29.878	-91.783	-0.7	0.04	0.04	1176	78	78
Louisiana	Lydia	Gonzalez and Tornqvist (2009)	peat	29.878	-91.783	-0.71	0.04	0.04	1178	72	72
Louisiana	Lydia	Gonzalez and Tornqvist (2009)	peat	29.878	-91.783	-0.62	0.04	0.04	1218	38	38
Louisiana	Lydia	Gonzalez and Tornqvist (2009)	peat	29.878	-91.783	-0.48	0.04	0.04	1405	51	51
Louisiana	Lydia	Gonzalez and Tornqvist (2009)	peat	29.878	-91.783	-0.45	0.04	0.04	1494	54	54
Louisiana	Lydia	Gonzalez and Tornqvist (2009)	peat	29.878	-91.783	-0.54	0.04	0.04	1528	62	62
Louisiana	Patout Canal	Gonzalez and Tornqvist (2009)	peat	29.858	-91.729	-1.15	0.04	0.04	449	103	103
Louisiana	Patout Canal	Gonzalez and Tornqvist (2009)	peat	29.858	-91.729	-0.55	0.04	0.04	1155	110	110
Louisiana	Patout Canal	Gonzalez and Tornqvist (2009)	peat	29.858	-91.729	-0.27	0.04	0.04	1807	147	147
Massachusetts	Revere	Donnelly (2006)	plants	42.431	-71.008	-2.57	0.07	0.07	-1310	104	104
Massachusetts	Revere	Donnelly (2006)	plants	42.431	-71.008	-2.25	0.08	0.08	-1158	161	161
Massachusetts	Revere	Donnelly (2006)	plants	42.431	-71.008	-1.83	0.06	0.06	-648	149	149
Massachusetts	Revere	Donnelly (2006)	plants	42.431	-71.008	-1.29	0.07	0.07	137	90	90
Massachusetts	Revere	Donnelly (2006)	plants	42.431	-71.008	-0.69	0.06	0.06	988	53	53
Massachusetts	Revere	Donnelly (2006)	plants	42.431	-71.008	-0.58	0.07	0.07	1584	98	98
Massachusetts	Wood Island	Kemp et al. (2011)	plants	42.238	-70.778	-1.12	0.06	0.06	463	78	78
Massachusetts	Wood Island	Kemp et al. (2011)	plants	42.238	-70.778	-1.02	0.06	0.06	507	74	74
Massachusetts	Wood Island	Kemp et al. (2011)	plants	42.238	-70.778	-0.98	0.06	0.06	619	40	40
Massachusetts	Wood Island	Kemp et al. (2011)	plants	42.238	-70.778	-0.93	0.06	0.06	671	61	61
Massachusetts	Wood Island	Kemp et al. (2011)	plants	42.238	-70.778	-0.74	0.06	0.06	707	96	96
Massachusetts	Wood Island	Kemp et al. (2011)	plants	42.238	-70.778	-0.84	0.06	0.06	728	101	101
Massachusetts	Wood Island	Kemp et al. (2011)	plants	42.238	-70.778	-0.63	0.06	0.06	932	100	100
Massachusetts	Wood Island	Kemp et al. (2011)	plants	42.238	-70.778	-0.64	0.06	0.06	941	54	54
Massachusetts	Wood Island	Kemp et al. (2011)	plants	42.238	-70.778	-0.59	0.06	0.06	997	68	68
Massachusetts	Wood Island	Kemp et al. (2011)	plants	42.238	-70.778	-0.52	0.06	0.06	1415	60	60
Massachusetts	Wood Island	Kemp et al. (2011)	plants	42.238	-70.778	-0.49	0.06	0.06	1486	91	91
Massachusetts	Wood Island	Kemp et al. (2011)	plants	42.238	-70.778	-0.49	0.06	0.06	1487	95	95
Massachusetts	Wood Island	Kemp et al. (2011)	plants	42.238	-70.778	-0.42	0.06	0.06	1600	90	90
Massachusetts	Wood Island	Kemp et al. (2011)	plants	42.238	-70.778	-0.39	0.06	0.06	1669	25	25
Massachusetts	Wood Island	Kemp et al. (2011)	plants	42.238	-70.778	-0.35	0.06	0.06	1700	50	50
Massachusetts	Wood Island	Kemp et al. (2011)	plants	42.238	-70.778	-0.19	0.06	0.06	1875	25	25
Massachusetts	Wood Island	Kemp et al. (2011)	plants	42.238	-70.778	-0.05	0.06	0.06	1930	10	10
Massachusetts	Wood Island	Kemp et al. (2011)	plants	42.238	-70.778	-0.02	0.06	0.06	1963	1	1
Massachusetts	Barnstable	Redfield and Rubin (1962); Compiled in Engelhart and Horton (2012)	plants	41.71	-70.37	-6.04	0.67	0.67	-1440	1106	1106
Massachusetts	Barnstable	Redfield and Rubin (1962); Compiled in Engelhart and Horton (2012)	plants	41.71	-70.37	-5.12	0.67	0.67	-1313	794	794
Massachusetts	Barnstable	Redfield and Rubin (1962); Compiled in Engelhart and Horton (2012)	plants	41.7	-70.36	-3.61	0.67	0.67	-998	608	608
Massachusetts	Barnstable	Redfield and Rubin (1962); Compiled in Engelhart and Horton (2012)	plants	41.71	-70.37	-2.83	0.67	0.67	-295	706	706
Massachusetts	Barnstable	Redfield and Rubin (1962); Compiled in Engelhart and Horton (2012)	plants	41.71	-70.37	-1.83	0.67	0.67	21	755	755
Massachusetts	Barnstable	Redfield and Rubin (1962); Compiled in Engelhart and Horton (2012)	plants	41.71	-70.37	-0.91	0.67	0.67	922	540	540
Massachusetts	Barnstable	Redfield and Rubin (1962); Compiled in Engelhart and Horton (2012)	plants	41.7	-70.36	-0.33	0.67	0.67	1215	180	180
Massachusetts	Barnstable	Redfield and Rubin (1962); Compiled in Engelhart and Horton (2012)	plants	41.7	-70.36	-0.03	0.67	0.67	1629	321	321
Massachusetts	Barnstable	Redfield and Rubin (1962); Compiled in Engelhart and Horton (2012)	plants	41.7	-70.32	-0.12	0.67	0.67	1712	238	238
Massachusetts	Barnstable	Stuiver et al. (1963); Compiled in Engelhart and Horton (2012)	plants	41.73	-70.3	-3.83	0.56	0.56	-228	273	273
Massachusetts	Barnstable	Stuiver et al. (1963); Compiled in Engelhart and Horton (2012)	plants	41.73	-70.3	-2.06	0.56	0.56	616	184	184
Massachusetts	Barnstable	Stuiver et al. (1963); Compiled in Engelhart and Horton (2012)	plants	41.73	-70.32	-2.03	0.56	0.56	963	244	244
Massachusetts	Barnstable	Stuiver et al. (1963); Compiled in Engelhart and Horton (2012)	plants	41.73	-70.32	-1.63	0.56	0.56	1288	122	122
Massachusetts	Barnstable	Stuiver et al. (1963); Compiled in Engelhart and Horton (2012)	plants	41.73	-70.3	-0.56	0.56	0.56	1710	240	240
Massachusetts	Centerville	Redfield and Rubin (1962); Compiled in Engelhart and Horton (2012)	plants	41.63	-70.33	-1.73	0.28	0.28	360	526	526
New Jersey	Brigantine Marsh	Donnelly et al. (2004a); Compiled in Horton et al. (2013)	plants	39.42	-74.35	-2.6	0.34	0.34	615	51	51
New Jersey	Brigantine Marsh	Donnelly et al. (2004a); Compiled in Horton et al. (2013)	plants	39.42	-74.35	-0.82	0.34	0.34	1482	149	149
New Jersey	Brigantine Marsh	Donnelly et al. (2004a); Compiled in Horton et al. (2013)	plants	39.42	-74.35	-0.96	0.34	0.34	1552	90	90
New Jersey	Brigantine Marsh	Donnelly et al. (2004a); Compiled in Horton et al. (2013)	plants	39.42	-74.35	-0.85	0.34	0.34	1737	213	213
New Jersey	Brigantine NWR	Stuiver and Daddario (1963); Compiled in Horton et al. (2013)	plants	39.49	-74.43	-2.55	0.38	0.38	129	101	101
New Jersey	Cheesequake Marsh	Cinquemani et al. (1982); Compiled in Horton et al. (2013)	plants	40.4	-74.3	-2.85	0.43	0.43	11	367	367
New Jersey	Cheesequake Marsh	Cinquemani et al. (1982); Compiled in Horton et al. (2013)	plants	40.4	-74.3	-2.62	0.42	0.42	826	386	386
New Jersey	Great Bay	Miller et al. (2009); Compiled in Horton et al. (2013)	plants	39.51	-74.32	-1.45	0.15	0.15	817	124	124
New Jersey	Sea Island City	Cinquemani et al. (1982); Compiled in Horton et al. (2013)	plants	39.2	-74.7	-2.81	0.4	0.4	-482	283	283
New Jersey	Sea Island City	Cinquemani et al. (1982); Compiled in Horton et al. (2013)	plants	39.2	-74.7	-1.31	0.4	0.4	1082	309	309
New Jersey	Sea lsland City	Pardi et al. (1984); Compiled in Horton et al. (2013)	plants	39.18	-74.73	-3.51	0.4	0.4	-394	351	351
New Jersey	Whale Beach	Donnelly et al. (2001); Compiled in Horton et al. (2013)	plants	39.18	-74.67	-1.27	0.4	0.4	1367	70	70
New Jersey	Whale Beach	Donnelly et al. (2001); Compiled in Horton et al. (2013)	plants	39.18	-74.67	-0.79	0.4	0.4	1568	93	93
New Jersey	Whale Beach	Donnelly et al. (2001); Compiled in Horton et al. (2013)	plants	39.18	-74.67	-0.89	0.4	0.4	1705	245	245
New Jersey	Whale Beach	Donnelly et al. (2001); Compiled in Horton et al. (2013)	plants	39.18	-74.67	-0.94	0.4	0.4	1736	214	214
New Jersey	Whale Beach	Donnelly et al. (2001); Compiled in Horton et al. (2013)	plants	39.18	-74.67	-0.66	0.4	0.4	1737	213	213
New Jersey	Whale Beach	Donnelly et al. (2001); Compiled in Horton et al. (2013)	plants	39.18	-74.67	-0.55	0.4	0.4	1740	210	210
New Jersey	Whale Beach	Donnelly et al. (2001); Compiled in Horton et al. (2013)	plants	39.18	-74.67	-0.66	0.4	0.4	1813	137	137
New Jersey	Whale Beach	Donnelly et al. (2001); Compiled in Horton et al. (2013)	plants	39.18	-74.67	-0.57	0.4	0.4	1817	133	133
New Zealand	Blueskin Bay	Gibb (1986)	shells	-45.72	170.35	0	0.25	0.25	-299	98	98
New Zealand	Blueskin Bay	Gibb (1986)	shells	-45.72	170.35	-0.5	0.45	0.45	15	117	117
New Zealand	Blueskin Bay	Gibb (1986)	shells	-45.72	170.35	0.02	0.45	0.45	1136	116	116
New Zealand	Blueskin Bay	Gibb (1986)	shells	-45.72	170.35	0	0.25	0.25	1525	95	95
New Zealand	Pounawea	Gehrels et al. (2008)	foraminifera	-46.47	169.7	-0.22	0.2	0.2	417	151	151
New Zealand	Pounawea	Gehrels et al. (2008)	foraminifera	-46.47	169.7	-0.39	0.05	0.05	1525	90	90
New Zealand	Pounawea	Gehrels et al. (2008)	foraminifera	-46.47	169.7	-0.31	0.05	0.05	1815	1	1
New Zealand	Pounawea	Gehrels et al. (2008)	foraminifera	-46.47	169.7	-0.29	0.07	0.07	1880	5	5
New Zealand	Pounawea	Gehrels et al. (2008)	foraminifera	-46.47	169.7	-0.29	0.05	0.05	1895	5	5
New Zealand	Pounawea	Gehrels et al. (2008)	foraminifera	-46.47	169.7	-0.2	0.05	0.05	1935	1	1
New Zealand	Pounawea	Gehrels et al. (2008)	foraminifera	-46.47	169.7	-0.13	0.05	0.05	1948	3	3
New Zealand	Pounawea	Gehrels et al. (2008)	foraminifera	-46.47	169.7	-0.03	0.05	0.05	1955	5	5
New Zealand	Pounawea	Gehrels et al. (2008)	foraminifera	-46.47	169.7	-0.01	0.05	0.05	1965	1	1
New Zealand	Pounawea	Gehrels et al. (2008)	foraminifera	-46.47	169.7	-0.02	0.05	0.05	1986	1	1
New Zealand	Pounawea	Gehrels et al. (2008)	foraminifera	-46.47	169.7	0.03	0.05	0.05	1991	1	1
North Carolina	Croatan National Forest	Cinquemani et al. (1982); Compiled in Horton et al. (2009)	plants	34.7	-77.1	-1.27	0.29	0.29	304	244	244
North Carolina	Croatan National Forest	Cinquemani et al. (1982); Compiled in Horton et al. (2009)	plants	34.7	-77.1	-0.77	0.29	0.29	894	358	358
North Carolina	Hatteras Island	Horton et al. (2009)	plants	35.52	-75.48	-0.54	0.1	0.1	1722	228	228
North Carolina	Hatteras Island	Horton et al. (2009)	plants	35.23	-75.68	-0.86	0.27	0.27	1732	218	218
North Carolina	Jarrett Bay	Spaur and Snyder (1999); Compiled in Horton et al. (2009)	plants	34.8	-76.49	-1.91	0.13	0.13	-247	485	485
North Carolina	Jarrett Bay	Spaur and Snyder (1999); Compiled in Horton et al. (2009)	plants	34.8	-76.49	-0.73	0.13	0.13	1365	585	585
North Carolina	Northern Frisco	Horton et al. (2009)	plants	35.26	-75.52	-0.71	0.35	0.35	1795	155	155
North Carolina	Northern Outer Banks	Horton et al. (2009)	plants	35.97	-75.66	-1.78	0.1	0.1	485	83	83
North Carolina	Pamlico Sound	Horton et al. (2009)	plants	35.22	-75.66	-0.66	0.27	0.27	1387	67	67
North Carolina	Wilmington	Cinquemani et al. (1982); Compiled in Horton et al. (2009)	plants	34.1	-78	-3.03	0.3	0.3	-1694	257	257
North Carolina	Wilmington	Cinquemani et al. (1982); Compiled in Horton et al. (2009)	plants	34.1	-78	-0.93	0.3	0.3	683	279	279
Nova Scotia	Chezzetcook Inlet	Scott et al. (1995)	foraminifera	44.74	-63.26	-6.39	0.27	0.27	-836	421	421
Nova Scotia	Chezzetcook Inlet	Scott et al. (1995)	foraminifera	44.74	-63.26	-3.4	0.28	0.28	298	270	270
Rio de Janeiro, Brazil	Buzios	Martin and Suguio (1978)	vermetid	-22.733	-41.85	2.1	0.4	0.4	-1303	445	445
Rio de Janeiro, Brazil	Buzios	Martin and Suguio (1978)	vermetid	-22.767	-41.883	1.8	0.4	0.4	-1234	427	427
Rio de Janeiro, Brazil	Mangaratiba	Martin and Suguio (1978)	vermetid	-22.967	-44.033	1.7	0.4	0.4	-1123	258	258
Rio de Janeiro, Brazil	Itaipu-Acu	Ireland (1988)	herbaceous peat	-22.95	-42.9	0.32	0.25	0.25	-785	195	195
Rio de Janeiro, Brazil	Lagoa do Padre	Ireland (1988)	herbaceous peat	-22.933	-42.767	1.05	0.25	0.25	-630	188	188
Rio de Janeiro, Brazil	Itaipu-Acu	Ireland (1988)	herbaceous peat	-22.95	-42.9	0.42	0.25	0.25	-577	179	179
Rio de Janeiro, Brazil	Frade	Martin and Suguio (1978)	vermetid	-22.967	-42.433	1.5	0.4	0.4	-455	322	322
Rio de Janeiro, Brazil	Arraial do Cabro	Martin and Suguio (1978)	vermetid	-22.933	-42.017	1.8	0.4	0.4	-401	430	430
Rio de Janeiro, Brazil	Cabo Frio	Delibras and Laborel (1969)	vermetid	-22.9	-42	2	0.5	0.5	-101	239	239
Rio de Janeiro, Brazil	Corao Grande	Martin and Suguio (1978)	vermetid	-22.917	-43.833	1.6	0.4	0.4	-353	355	355
Rio de Janeiro, Brazil	Ilha do Araujo	Martin and Suguio (1978)	vermetid	-23.15	-44.683	1.4	0.4	0.4	42	217	217
Rio de Janeiro, Brazil	Ilha Grande	Delibras and Laborel (1969)	vermetid	-23.167	-44.167	1.5	0.5	0.5	760	218	218
Rio de Janeiro, Brazil	Mangaratiba	Martin and Suguio (1978)	vermetid	-22.967	-44.033	0.8	0.4	0.4	789	142	142
Rio de Janeiro, Brazil	Parati-Mirim	Martin and Suguio (1978)	vermetid	-23.233	-44.617	1	0.4	0.4	895	177	177
Rio de Janeiro, Brazil	Praia de Mambucaba	Martin and Suguio (1978)	vermetid	-23.033	-44.55	1.5	0.5	0.5	547	189	189
Rio de Janeiro, Brazil	Tarituba	Martin and Suguio (1978)	vermetid	-23.033	-44.6	0.7	0.4	0.4	1388	120	120
Santa Catarina, Brazil	Ponta da Galheta	Angulo et al. (1999)	vermetid	-28.567	-48.786	2	0.5	0.5	-688	195	195
Santa Catarina, Brazil	Ponta da Galheta	Angulo et al. (1999)	vermetid	-28.567	-48.786	0.75	0.5	0.5	-586	182	182
Santa Catarina, Brazil	Ponta da Passagem da Barra	Angulo et al. (1999)	vermetid	-28.505	-48.746	1	0.5	0.5	-188	272	272
Santa Catarina, Brazil	Cape of Santa Marta	Angulo et al. (1999)	vermetid	-28.605	-48.815	0.95	0.5	0.5	6	212	212
Santa Catarina, Brazil	Cape of Santa Marta	Angulo et al. (1999)	vermetid	-28.605	-48.815	0.35	0.5	0.5	291	153	153
Santa Catarina, Brazil	Cape of Santa Marta	Angulo et al. (1999)	vermetid	-28.605	-48.815	1.55	0.5	0.5	678	161	161
Santa Catarina, Brazil	Cape of Santa Marta	Angulo et al. (1999)	vermetid	-28.605	-48.815	1.05	0.5	0.5	811	220	220
Santa Catarina, Brazil	Cape of Santa Marta	Angulo et al. (1999)	vermetid	-28.605	-48.815	0.25	0.5	0.5	1047	145	145
Santa Catarina, Brazil	Cape of Santa Marta	Angulo et al. (1999)	vermetid	-28.605	-48.815	0.2	0.5	0.5	1197	140	140
Santa Catarina, Brazil	Ponta da Galheta	Angulo et al. (1999)	vermetid	-28.567	-48.786	1.15	0.5	0.5	158	182	182
Santa Catarina, Brazil	Ponta da Galheta	Angulo et al. (1999)	vermetid	-28.567	-48.786	0.8	0.5	0.5	734	202	202
Santa Catarina, Brazil	Ponta da Ilhota	Angulo et al. (1999)	vermetid	-28.536	-48.76	1.1	0.5	0.5	324	184	184
Santa Catarina, Brazil	Ponta da Ilhota	Angulo et al. (1999)	vermetid	-28.536	-48.76	1.05	0.5	0.5	833	152	152
Santa Catarina, Brazil	Ponta da Ilhota	Angulo et al. (1999)	vermetid	-28.505	-48.746	0.2	0.5	0.5	1180	131	131
Santa Catarina, Brazil	Ponta da Passagem da Barra	Angulo et al. (1999)	vermetid	-28.505	-48.746	1	0.5	0.5	-188	272	272
Santa Catarina, Brazil	Ponta da Passagem da Barra	Angulo et al. (1999)	vermetid	-28.505	-48.746	0.2	0.5	0.5	1186	133	133
Santa Catarina, Brazil	Ponta de Itapiruba	Angulo et al. (1999)	vermetid	-28.338	-48.699	0.2	0.5	0.5	1796	155	155
Santa Catarina, Brazil	Ponta de Itapiruba	Angulo et al. (1999)	vermetid	-28.338	-48.699	0.2	0.5	0.5	1835	116	116
Santa Catarina, Brazil	Ponta do Ji	Angulo et al. (1999)	vermetid	-28.424	-48.738	0.55	0.5	0.5	558	213	213
Santa Catarina, Brazil	Ponta do Ji	Angulo et al. (1999)	vermetid	-28.424	-48.738	0.4	0.5	0.5	1382	94	94
Scotland	Kyle of Tongue	Barlow et al. (2014)	diatoms	58.4	-4.45	0.17	0.35	0.35	583	143	143
Scotland	Kyle of Tongue	Barlow et al. (2014)	diatoms	58.4	-4.45	0.15	0.35	0.35	651	133	133
Scotland	Kyle of Tongue	Barlow et al. (2014)	diatoms	58.4	-4.45	0.13	0.35	0.35	726	108	108
Scotland	Kyle of Tongue	Barlow et al. (2014)	diatoms	58.4	-4.45	0.28	0.35	0.35	773	108	108
Scotland	Kyle of Tongue	Barlow et al. (2014)	diatoms	58.4	-4.45	0.09	0.35	0.35	809	115	115
Scotland	Kyle of Tongue	Barlow et al. (2014)	diatoms	58.4	-4.45	0.18	0.35	0.35	873	135	135
Scotland	Kyle of Tongue	Barlow et al. (2014)	diatoms	58.4	-4.45	0.08	0.36	0.36	970	110	110
Scotland	Kyle of Tongue	Barlow et al. (2014)	diatoms	58.4	-4.45	0.2	0.36	0.36	1030	95	95
Scotland	Kyle of Tongue	Barlow et al. (2014)	diatoms	58.4	-4.45	0.04	0.35	0.35	1095	75	75
Scotland	Kyle of Tongue	Barlow et al. (2014)	diatoms	58.4	-4.45	0.11	0.35	0.35	1164	80	80
Scotland	Kyle of Tongue	Barlow et al. (2014)	diatoms	58.4	-4.45	0.05	0.35	0.35	1213	65	65
Scotland	Kyle of Tongue	Barlow et al. (2014)	diatoms	58.4	-4.45	0.41	0.35	0.35	1278	95	95
Scotland	Kyle of Tongue	Barlow et al. (2014)	diatoms	58.4	-4.45	0.09	0.35	0.35	1326	60	60
Scotland	Kyle of Tongue	Barlow et al. (2014)	diatoms	58.4	-4.45	0.13	0.35	0.35	1358	63	63
Scotland	Kyle of Tongue	Barlow et al. (2014)	diatoms	58.4	-4.45	0.22	0.35	0.35	1405	75	75
Scotland	Kyle of Tongue	Barlow et al. (2014)	diatoms	58.4	-4.45	0.05	0.36	0.36	1479	63	63
Scotland	Kyle of Tongue	Barlow et al. (2014)	diatoms	58.4	-4.45	0.14	0.36	0.36	1548	85	85
Scotland	Kyle of Tongue	Barlow et al. (2014)	diatoms	58.4	-4.45	0.17	0.36	0.36	1580	80	80
Scotland	Kyle of Tongue	Barlow et al. (2014)	diatoms	58.4	-4.45	0.2	0.36	0.36	1601	105	105
Scotland	Kyle of Tongue	Barlow et al. (2014)	diatoms	58.4	-4.45	0.12	0.35	0.35	1649	93	93
Scotland	Kyle of Tongue	Barlow et al. (2014)	diatoms	58.4	-4.45	0.24	0.35	0.35	1699	110	110
Scotland	Kyle of Tongue	Barlow et al. (2014)	diatoms	58.4	-4.45	-0.02	0.35	0.35	1732	85	85
Scotland	Kyle of Tongue	Barlow et al. (2014)	diatoms	58.4	-4.45	0	0.35	0.35	1768	85	85
Scotland	Kyle of Tongue	Barlow et al. (2014)	diatoms	58.4	-4.45	0.03	0.35	0.35	1785	78	78
Scotland	Kyle of Tongue	Barlow et al. (2014)	diatoms	58.4	-4.45	0.12	0.35	0.35	1791	80	80
Scotland	Kyle of Tongue	Barlow et al. (2014)	diatoms	58.4	-4.45	0.07	0.35	0.35	1821	60	60
Scotland	Kyle of Tongue	Barlow et al. (2014)	diatoms	58.4	-4.45	0.08	0.35	0.35	1844	55	55
Scotland	Kyle of Tongue	Barlow et al. (2014)	diatoms	58.4	-4.45	-0.12	0.36	0.36	1871	33	33
Scotland	Kyle of Tongue	Barlow et al. (2014)	diatoms	58.4	-4.45	-0.03	0.36	0.36	1882	33	33
Scotland	Kyle of Tongue	Barlow et al. (2014)	diatoms	58.4	-4.45	-0.11	0.36	0.36	1905	18	18
Scotland	Kyle of Tongue	Barlow et al. (2014)	diatoms	58.4	-4.45	0.04	0.35	0.35	1919	18	18
Scotland	Kyle of Tongue	Barlow et al. (2014)	diatoms	58.4	-4.45	0.16	0.35	0.35	1929	8	8
Scotland	Kyle of Tongue	Barlow et al. (2014)	diatoms	58.4	-4.45	-0.21	0.36	0.36	1946	3	3
Scotland	Kyle of Tongue	Barlow et al. (2014)	diatoms	58.4	-4.45	0.01	0.35	0.35	1963	1	1
Scotland	Kyle of Tongue	Barlow et al. (2014)	diatoms	58.4	-4.45	-0.02	0.35	0.35	1978	5	5
Scotland	Kyle of Tongue	Barlow et al. (2014)	diatoms	58.4	-4.45	0.32	0.35	0.35	1987	3	3
Scotland	Kyle of Tongue	Barlow et al. (2014)	diatoms	58.4	-4.45	0.14	0.35	0.35	1994	1	1
Scotland	Kyle of Tongue	Barlow et al. (2014)	diatoms	58.4	-4.45	0.1	0.35	0.35	1998	3	3
Scotland	Kyle of Tongue	Barlow et al. (2014)	diatoms	58.4	-4.45	0	0.35	0.35	2009	3	3
Scotland	Loch Laxford	Barlow et al. (2014)	diatoms	58.4	-5.07	-0.22	0.35	0.35	235	202	202
Scotland	Loch Laxford	Barlow et al. (2014)	diatoms	58.4	-5.07	-0.24	0.35	0.35	267	201	201
Scotland	Loch Laxford	Barlow et al. (2014)	diatoms	58.4	-5.07	-0.28	0.35	0.35	300	197	197
Scotland	Loch Laxford	Barlow et al. (2014)	diatoms	58.4	-5.07	-0.18	0.35	0.35	316	190	190
Scotland	Loch Laxford	Barlow et al. (2014)	diatoms	58.4	-5.07	-0.22	0.35	0.35	333	187	187
Scotland	Loch Laxford	Barlow et al. (2014)	diatoms	58.4	-5.07	0	0.35	0.35	365	174	174
Scotland	Loch Laxford	Barlow et al. (2014)	diatoms	58.4	-5.07	-0.06	0.35	0.35	397	158	158
Scotland	Loch Laxford	Barlow et al. (2014)	diatoms	58.4	-5.07	-0.04	0.36	0.36	437	143	143
Scotland	Loch Laxford	Barlow et al. (2014)	diatoms	58.4	-5.07	-0.25	0.35	0.35	493	130	130
Scotland	Loch Laxford	Barlow et al. (2014)	diatoms	58.4	-5.07	-0.3	0.35	0.35	555	94	94
Scotland	Loch Laxford	Barlow et al. (2014)	diatoms	58.4	-5.07	-0.33	0.36	0.36	622	121	121
Scotland	Loch Laxford	Barlow et al. (2014)	diatoms	58.4	-5.07	-0.17	0.36	0.36	686	162	162
Scotland	Loch Laxford	Barlow et al. (2014)	diatoms	58.4	-5.07	-0.16	0.36	0.36	750	182	182
Scotland	Loch Laxford	Barlow et al. (2014)	diatoms	58.4	-5.07	-0.11	0.36	0.36	815	175	175
Scotland	Loch Laxford	Barlow et al. (2014)	diatoms	58.4	-5.07	-0.19	0.36	0.36	888	143	143
Scotland	Loch Laxford	Barlow et al. (2014)	diatoms	58.4	-5.07	-0.16	0.36	0.36	978	151	151
Scotland	Loch Laxford	Barlow et al. (2014)	diatoms	58.4	-5.07	-0.3	0.35	0.35	1067	181	181
Scotland	Loch Laxford	Barlow et al. (2014)	diatoms	58.4	-5.07	-0.3	0.36	0.36	1156	188	188
Scotland	Loch Laxford	Barlow et al. (2014)	diatoms	58.4	-5.07	-0.16	0.36	0.36	1249	171	171
Scotland	Loch Laxford	Barlow et al. (2014)	diatoms	58.4	-5.07	-0.11	0.36	0.36	1335	109	109
Scotland	Loch Laxford	Barlow et al. (2014)	diatoms	58.4	-5.07	-0.29	0.35	0.35	1361	98	98
Scotland	Loch Laxford	Barlow et al. (2014)	diatoms	58.4	-5.07	-0.16	0.36	0.36	1383	100	100
Scotland	Loch Laxford	Barlow et al. (2014)	diatoms	58.4	-5.07	-0.27	0.35	0.35	1418	73	73
Scotland	Loch Laxford	Barlow et al. (2014)	diatoms	58.4	-5.07	-0.1	0.36	0.36	1449	71	71
Scotland	Loch Laxford	Barlow et al. (2014)	diatoms	58.4	-5.07	-0.1	0.36	0.36	1494	46	46
Scotland	Loch Laxford	Barlow et al. (2014)	diatoms	58.4	-5.07	0.04	0.37	0.37	1549	47	47
Scotland	Loch Laxford	Barlow et al. (2014)	diatoms	58.4	-5.07	-0.2	0.35	0.35	1588	34	34
Scotland	Loch Laxford	Barlow et al. (2014)	diatoms	58.4	-5.07	-0.02	0.36	0.36	1625	34	34
Scotland	Loch Laxford	Barlow et al. (2014)	diatoms	58.4	-5.07	-0.2	0.36	0.36	1661	37	37
Scotland	Loch Laxford	Barlow et al. (2014)	diatoms	58.4	-5.07	-0.05	0.36	0.36	1698	69	69
Scotland	Loch Laxford	Barlow et al. (2014)	diatoms	58.4	-5.07	-0.1	0.36	0.36	1737	53	53
Scotland	Loch Laxford	Barlow et al. (2014)	diatoms	58.4	-5.07	-0.05	0.36	0.36	1772	60	60
Scotland	Loch Laxford	Barlow et al. (2014)	diatoms	58.4	-5.07	-0.06	0.36	0.36	1804	47	47
Scotland	Loch Laxford	Barlow et al. (2014)	diatoms	58.4	-5.07	-0.35	0.35	0.35	1823	45	45
Scotland	Loch Laxford	Barlow et al. (2014)	diatoms	58.4	-5.07	0.03	0.35	0.35	1834	48	48
Scotland	Loch Laxford	Barlow et al. (2014)	diatoms	58.4	-5.07	-0.25	0.35	0.35	1852	25	25
Scotland	Loch Laxford	Barlow et al. (2014)	diatoms	58.4	-5.07	-0.06	0.35	0.35	1864	28	28
Scotland	Loch Laxford	Barlow et al. (2014)	diatoms	58.4	-5.07	-0.45	0.36	0.36	1880	13	13
Scotland	Loch Laxford	Barlow et al. (2014)	diatoms	58.4	-5.07	-0.41	0.36	0.36	1887	10	10
Scotland	Loch Laxford	Barlow et al. (2014)	diatoms	58.4	-5.07	0	0.36	0.36	1893	21	21
Scotland	Loch Laxford	Barlow et al. (2014)	diatoms	58.4	-5.07	-0.42	0.35	0.35	1904	5	5
Scotland	Loch Laxford	Barlow et al. (2014)	diatoms	58.4	-5.07	-0.32	0.35	0.35	1910	3	3
Scotland	Loch Laxford	Barlow et al. (2014)	diatoms	58.4	-5.07	-0.13	0.35	0.35	1917	11	11
Scotland	Loch Laxford	Barlow et al. (2014)	diatoms	58.4	-5.07	-0.33	0.35	0.35	1918	5	5
Scotland	Loch Laxford	Barlow et al. (2014)	diatoms	58.4	-5.07	-0.18	0.35	0.35	1921	1	1
Scotland	Loch Laxford	Barlow et al. (2014)	diatoms	58.4	-5.07	-0.22	0.35	0.35	1931	3	3
Scotland	Loch Laxford	Barlow et al. (2014)	diatoms	58.4	-5.07	-0.19	0.35	0.35	1937	0	0
Scotland	Loch Laxford	Barlow et al. (2014)	diatoms	58.4	-5.07	-0.35	0.35	0.35	1941	2	2
Scotland	Loch Laxford	Barlow et al. (2014)	diatoms	58.4	-5.07	-0.36	0.35	0.35	1945	1	1
Scotland	Loch Laxford	Barlow et al. (2014)	diatoms	58.4	-5.07	-0.18	0.35	0.35	1954	3	3
Scotland	Loch Laxford	Barlow et al. (2014)	diatoms	58.4	-5.07	-0.36	0.35	0.35	1957	0	0
Scotland	Loch Laxford	Barlow et al. (2014)	diatoms	58.4	-5.07	-0.26	0.35	0.35	1964	1	1
Scotland	Loch Laxford	Barlow et al. (2014)	diatoms	58.4	-5.07	-0.33	0.35	0.35	1965	5	5
Scotland	Loch Laxford	Barlow et al. (2014)	diatoms	58.4	-5.07	-0.27	0.35	0.35	1971	0	0
Scotland	Loch Laxford	Barlow et al. (2014)	diatoms	58.4	-5.07	-0.21	0.35	0.35	1980	1	1
Scotland	Loch Laxford	Barlow et al. (2014)	diatoms	58.4	-5.07	-0.26	0.35	0.35	1987	2	2
Scotland	Loch Laxford	Barlow et al. (2014)	diatoms	58.4	-5.07	-0.24	0.35	0.35	1988	1	1
Scotland	Loch Laxford	Barlow et al. (2014)	diatoms	58.4	-5.07	-0.2	0.35	0.35	1992	1	1
Scotland	Loch Laxford	Barlow et al. (2014)	diatoms	58.4	-5.07	-0.1	0.35	0.35	1997	3	3
Scotland	Loch Laxford	Barlow et al. (2014)	diatoms	58.4	-5.07	-0.18	0.35	0.35	1998	1	1
Scotland	Loch Laxford	Barlow et al. (2014)	diatoms	58.4	-5.07	-0.29	0.35	0.35	2003	3	3
Scotland	Loch Laxford	Barlow et al. (2014)	diatoms	58.4	-5.07	-0.09	0.35	0.35	2007	3	3
Scotland	Loch Laxford	Barlow et al. (2014)	diatoms	58.4	-5.07	-0.15	0.35	0.35	2009	2	2
Scotland	Wick	Dawson and Smith (1997); Compiled in Shennan and Horton (2002)	Plants	58.45	-3.09	-0.42	0.11	0.11	-198	191	191
Scotland	Wick	Dawson and Smith (1997); Compiled in Shennan and Horton (2002)	Plants	58.45	-3.09	-0.08	0.11	0.11	-168	219	219
Scotland	Wick	Dawson and Smith (1997); Compiled in Shennan and Horton (2002)	Plants	58.45	-3.09	0.58	0.11	0.11	544	108	108
Scotland	Wick	Dawson and Smith (1997); Compiled in Shennan and Horton (2002)	Plants	58.45	-3.09	0.23	0.11	0.11	879	156	156
Scotland	Wick	Dawson and Smith (1997); Compiled in Shennan and Horton (2002)	Plants	58.45	-3.09	0.36	0.11	0.11	890	109	109
Scotland	Wick	Dawson and Smith (1997); Compiled in Shennan and Horton (2002)	Plants	58.45	-3.09	0.95	0.11	0.11	1087	100	100
Seychelles	Barbarons	Woodroffe et al. (2015)	Mangrove Peat	-4.695	55.459	-0.88	0.3	0.3	1442	39	39
Seychelles	Barbarons	Woodroffe et al. (2015)	Mangrove Peat	-4.695	55.459	-0.07	0.3	0.3	1102	77	77
Seychelles	Barbarons	Woodroffe et al. (2015)	Mangrove Peat	-4.695	55.459	-0.5	0.3	0.3	-646	153	153
Seychelles	Barbarons	Woodroffe et al. (2015)	Mangrove Peat	-4.695	55.459	-1.03	0.3	0.3	34	84	84
Seychelles	Barbarons	Woodroffe et al. (2015)	Mangrove Peat	-4.695	55.459	-1.36	0.3	0.3	309	82	82
Seychelles	Barbarons	Woodroffe et al. (2015)	Mangrove Peat	-4.695	55.459	0.14	0.3	0.3	1374	54	54
Seychelles	Barbarons	Woodroffe et al. (2015)	Mangrove Peat	-4.695	55.459	-0.18	0.3	0.3	481	91	91
Seychelles	Barbarons	Woodroffe et al. (2015)	Mangrove Peat	-4.695	55.459	-0.89	0.3	0.3	536	97	97
Seychelles	Barbarons	Woodroffe et al. (2015)	Mangrove Peat	-4.695	55.459	-1.33	0.3	0.3	305	80	80
Seychelles	Barbarons	Woodroffe et al. (2015)	Mangrove Peat	-4.695	55.459	-1.54	0.3	0.3	455	116	116
South Africa	Groenvlei	Deevey et al. (1959); Martin (1968); Compiled in Compton (2001)	sediment	-34.05	23.04	-0.5	0.25	0.25	179	148	148
South Africa	Kariega Estuary	Strachan et al. (2014)	foraminifera	-33.68	26.66	-0.62	0.21	0.21	849	320	320
South Africa	Kariega Estuary	Strachan et al. (2014)	foraminifera	-33.68	26.66	-0.72	0.2	0.2	888	315	315
South Africa	Kariega Estuary	Strachan et al. (2014)	foraminifera	-33.68	26.66	-0.84	0.19	0.19	914	320	320
South Africa	Kariega Estuary	Strachan et al. (2014)	foraminifera	-33.68	26.66	-0.35	0.2	0.2	952	315	315
South Africa	Kariega Estuary	Strachan et al. (2014)	foraminifera	-33.68	26.66	-0.75	0.19	0.19	994	310	310
South Africa	Kariega Estuary	Strachan et al. (2014)	foraminifera	-33.68	26.66	-0.71	0.19	0.19	1027	310	310
South Africa	Kariega Estuary	Strachan et al. (2014)	foraminifera	-33.68	26.66	-0.46	0.22	0.22	1061	305	305
South Africa	Kariega Estuary	Strachan et al. (2014)	foraminifera	-33.68	26.66	-0.4	0.2	0.2	1085	305	305
South Africa	Kariega Estuary	Strachan et al. (2014)	foraminifera	-33.68	26.66	-0.68	0.21	0.21	1116	310	310
South Africa	Kariega Estuary	Strachan et al. (2014)	foraminifera	-33.68	26.66	-1.03	0.2	0.2	1143	310	310
South Africa	Kariega Estuary	Strachan et al. (2014)	foraminifera	-33.68	26.66	-0.62	0.2	0.2	1184	295	295
South Africa	Kariega Estuary	Strachan et al. (2014)	foraminifera	-33.68	26.66	-0.69	0.21	0.21	1218	290	290
South Africa	Kariega Estuary	Strachan et al. (2014)	foraminifera	-33.68	26.66	-0.81	0.19	0.19	1254	285	285
South Africa	Kariega Estuary	Strachan et al. (2014)	foraminifera	-33.68	26.66	-0.95	0.2	0.2	1286	280	280
South Africa	Kariega Estuary	Strachan et al. (2014)	foraminifera	-33.68	26.66	-0.86	0.19	0.19	1321	275	275
South Africa	Kariega Estuary	Strachan et al. (2014)	foraminifera	-33.68	26.66	-0.37	0.2	0.2	1347	275	275
South Africa	Kariega Estuary	Strachan et al. (2014)	foraminifera	-33.68	26.66	-0.57	0.21	0.21	1386	260	260
South Africa	Kariega Estuary	Strachan et al. (2014)	foraminifera	-33.68	26.66	-0.77	0.19	0.19	1418	255	255
South Africa	Kariega Estuary	Strachan et al. (2014)	foraminifera	-33.68	26.66	-0.71	0.2	0.2	1451	245	245
South Africa	Kariega Estuary	Strachan et al. (2014)	foraminifera	-33.68	26.66	-0.54	0.21	0.21	1480	240	240
South Africa	Kariega Estuary	Strachan et al. (2014)	foraminifera	-33.68	26.66	-0.26	0.2	0.2	1514	230	230
South Africa	Kariega Estuary	Strachan et al. (2014)	foraminifera	-33.68	26.66	-0.35	0.21	0.21	1546	220	220
South Africa	Kariega Estuary	Strachan et al. (2014)	foraminifera	-33.68	26.66	-0.25	0.2	0.2	1577	215	215
South Africa	Kariega Estuary	Strachan et al. (2014)	foraminifera	-33.68	26.66	-0.64	0.2	0.2	1612	205	205
South Africa	Kariega Estuary	Strachan et al. (2014)	foraminifera	-33.68	26.66	-0.21	0.2	0.2	1655	195	195
South Africa	Kariega Estuary	Strachan et al. (2014)	foraminifera	-33.68	26.66	-0.21	0.2	0.2	1705	170	170
South Africa	Kariega Estuary	Strachan et al. (2014)	foraminifera	-33.68	26.66	-0.17	0.2	0.2	1741	155	155
South Africa	Kariega Estuary	Strachan et al. (2014)	foraminifera	-33.68	26.66	-0.09	0.2	0.2	1779	145	145
South Africa	Kariega Estuary	Strachan et al. (2014)	foraminifera	-33.68	26.66	-0.06	0.2	0.2	1829	120	120
South Africa	Kariega Estuary	Strachan et al. (2014)	foraminifera	-33.68	26.66	-0.02	0.2	0.2	1867	100	100
South Africa	Kariega Estuary	Strachan et al. (2014)	foraminifera	-33.68	26.66	-0.07	0.2	0.2	1921	70	70
South Africa	Kariega Estuary	Strachan et al. (2014)	foraminifera	-33.68	26.66	-0.15	0.2	0.2	1969	35	35
South Africa	Kariega Estuary	Strachan et al. (2014)	foraminifera	-33.68	26.66	-0.02	0.2	0.2	2010	23	23
South Africa	Langebaan	Compton (2001)	sediment	-33.14	18.06	0.25	0.38	0.38	-1197	174	174
South Africa	Langebaan	Compton (2001)	sediment	-33.14	18.06	0.25	0.38	0.38	-559	176	176
South Africa	Langebaan	Baxter (1997); Compiled in Compton (2001)	sediment	-33.14	18.06	-0.5	0.25	0.25	187	144	144
South Africa	Langebaan	Compton (2001)	sediment	-33.14	18.06	0.35	0.18	0.18	704	76	76
South Africa	Langebaan	Compton (2001)	sediment	-33.14	18.06	-0.5	0.25	0.25	1231	57	57
South Africa	Langebaan	Compton (2001)	sediment	-33.14	18.06	-0.5	0.25	0.25	1388	65	65
South Africa	Langebaan	Compton (2001)	sediment	-33.14	18.06	-0.5	0.25	0.25	1531	120	120
Spain	Muskiz Estuary	Leorri and Cearreta (2009)	foraminifera	43.338	-3.118	-0.07	0.26	0.26	1927	5	5
Spain	Muskiz Estuary	Leorri and Cearreta (2009)	foraminifera	43.338	-3.118	-0.13	0.17	0.17	1936	5	5
Spain	Muskiz Estuary	Leorri and Cearreta (2009)	foraminifera	43.338	-3.118	-0.11	0.17	0.17	1946	4	4
Spain	Muskiz Estuary	Leorri and Cearreta (2009)	foraminifera	43.338	-3.118	-0.09	0.17	0.17	1953	3	3
Spain	Muskiz Estuary	Leorri and Cearreta (2009)	foraminifera	43.338	-3.118	-0.04	0.17	0.17	1960	3	3
Spain	Muskiz Estuary	Leorri and Cearreta (2009)	foraminifera	43.338	-3.118	-0.01	0.17	0.17	1974	2	2
Spain	Muskiz Estuary	Leorri and Cearreta (2009)	foraminifera	43.338	-3.118	0.02	0.18	0.18	1984	1	1
Spain	Muskiz Estuary	Leorri and Cearreta (2009)	foraminifera	43.338	-3.118	0.02	0.17	0.17	1993	1	1
Spain	Muskiz Estuary	Leorri and Cearreta (2009)	foraminifera	43.338	-3.118	0	0.17	0.17	2003	0	0
Spain	Plentzia Estuary	Leorri et al. (2008)	foraminifera	43.399	-2.945	-0.19	0.18	0.18	1810	67	67
Spain	Plentzia Estuary	Leorri et al. (2008)	foraminifera	43.399	-2.945	-0.23	0.17	0.17	1830	53	53
Spain	Plentzia Estuary	Leorri et al. (2008)	foraminifera	43.399	-2.945	-0.18	0.18	0.18	1885	23	23
Spain	Plentzia Estuary	Leorri et al. (2008)	foraminifera	43.399	-2.945	-0.16	0.17	0.17	1919	10	10
Spain	Plentzia Estuary	Leorri et al. (2008)	foraminifera	43.399	-2.945	-0.12	0.18	0.18	1930	7	7
Spain	Plentzia Estuary	Leorri et al. (2008)	foraminifera	43.399	-2.945	-0.02	0.17	0.17	1951	4	4
Spain	Plentzia Estuary	Leorri et al. (2008)	foraminifera	43.399	-2.945	-0.1	0.17	0.17	1957	3	3
Spain	Plentzia Estuary	Leorri et al. (2008)	foraminifera	43.399	-2.945	-0.15	0.17	0.17	1963	2	2
Spain	Plentzia Estuary	Leorri et al. (2008)	foraminifera	43.399	-2.945	-0.06	0.18	0.18	1972	1	1
Spain	Plentzia Estuary	Leorri et al. (2008)	foraminifera	43.399	-2.945	-0.03	0.18	0.18	1983	1	1
Spain	Plentzia Estuary	Leorri et al. (2008)	foraminifera	43.399	-2.945	0.05	0.19	0.19	1985	1	1
Spain	Plentzia Estuary	Leorri et al. (2008)	foraminifera	43.399	-2.945	-0.02	0.18	0.18	1988	1	1
Spain	Plentzia Estuary	Leorri et al. (2008)	foraminifera	43.399	-2.945	0.06	0.19	0.19	1990	0	0
Spain	Plentzia Estuary	Leorri et al. (2008)	foraminifera	43.399	-2.945	0.09	0.18	0.18	1993	0	0
Spain	Plentzia Estuary	Leorri et al. (2008)	foraminifera	43.399	-2.945	0	0.18	0.18	1995	0	0
Spain	Urdaibai Estuary	Garcia-Artola et al. (2009)	foraminifera	43.372	-2.679	-0.19	0.14	0.14	1657	30	30
Spain	Urdaibai Estuary	Garcia-Artola et al. (2009)	foraminifera	43.372	-2.679	-0.15	0.15	0.15	1678	30	30
Spain	Urdaibai Estuary	Garcia-Artola et al. (2009)	foraminifera	43.372	-2.679	-0.22	0.14	0.14	1699	30	30
Spain	Urdaibai Estuary	Garcia-Artola et al. (2009)	foraminifera	43.372	-2.679	-0.08	0.16	0.16	1720	30	30
Spain	Urdaibai Estuary	Garcia-Artola et al. (2009)	foraminifera	43.372	-2.679	-0.16	0.14	0.14	1741	30	30
Spain	Urdaibai Estuary	Garcia-Artola et al. (2009)	foraminifera	43.372	-2.679	-0.26	0.14	0.14	1762	30	30
Spain	Urdaibai Estuary	Garcia-Artola et al. (2009)	foraminifera	43.372	-2.679	-0.27	0.16	0.16	1783	30	30
Spain	Urdaibai Estuary	Garcia-Artola et al. (2009)	foraminifera	43.372	-2.679	-0.18	0.14	0.14	1803	30	30
Spain	Urdaibai Estuary	Garcia-Artola et al. (2009)	foraminifera	43.372	-2.679	-0.11	0.15	0.15	1842	20	20
Spain	Urdaibai Estuary	Garcia-Artola et al. (2009)	foraminifera	43.372	-2.679	-0.1	0.15	0.15	1864	21	21
Spain	Urdaibai Estuary	Garcia-Artola et al. (2009)	foraminifera	43.372	-2.679	-0.06	0.14	0.14	1906	16	16
Spain	Urdaibai Estuary	Garcia-Artola et al. (2009)	foraminifera	43.372	-2.679	-0.12	0.14	0.14	1914	14	14
Spain	Urdaibai Estuary	Garcia-Artola et al. (2009)	foraminifera	43.372	-2.679	-0.08	0.15	0.15	1940	8	8
Spain	Urdaibai Estuary	Garcia-Artola et al. (2009)	foraminifera	43.372	-2.679	-0.02	0.15	0.15	1951	6	6
Spain	Urdaibai Estuary	Garcia-Artola et al. (2009)	foraminifera	43.372	-2.679	0.06	0.15	0.15	1959	5	5
Spain	Urdaibai Estuary	Garcia-Artola et al. (2009)	foraminifera	43.372	-2.679	-0.02	0.14	0.14	1975	4	4
Spain	Urdaibai Estuary	Garcia-Artola et al. (2009)	foraminifera	43.372	-2.679	0.15	0.16	0.16	1987	2	2
Spain	Urdaibai Estuary	Garcia-Artola et al. (2009)	foraminifera	43.372	-2.679	0.07	0.14	0.14	1999	1	1
Spain	Bilbao	Leorri et al. (2012)	foraminifera	43.42	-2.95	-2.19	0.32	0.32	-1075	175	175
Spain	Bilbao	Leorri et al. (2012)	foraminifera	43.42	-2.95	-3	0.8	0.8	-1073	83	83
Spain	Bilbao	Leorri et al. (2012)	foraminifera	43.42	-2.95	-2.4	1.02	1.02	730	95	95
Spain	Bilbao	Leorri et al. (2012)	foraminifera	43.42	-2.95	-1.83	1.55	1.55	795	145	145
Spain	Bilbao	Leorri et al. (2012)	foraminifera	43.42	-2.95	-0.8	0.75	0.75	1763	63	63
Spain	Urdaibai	Leorri et al. (2012)	foraminifera	43.42	-2.95	-3.44	0.8	0.8	-425	65	65
Spain	Urdaibai	Leorri et al. (2012)	foraminifera	43.42	-2.95	-1.96	0.33	0.33	-15	85	85
Spain	Urdaibai	Leorri et al. (2012)	foraminifera	43.42	-2.95	-3.36	0.36	0.36	485	85	85
Spain	Urdaibai	Leorri et al. (2012)	foraminifera	43.42	-2.95	0	0.75	0.75	1070	80	80
Spain	Urdaibai	Leorri et al. (2012)	foraminifera	43.42	-2.95	1.59	0.75	0.75	1655	145	145
South West England	Hallsands	Gehrels and Anderson (2014)	plants	50.24	-3.66	-3.74	0.14	0.14	-482	84	257
South West England	Thurlestone	Gehrels et al. (2011)	foraminifera	50.3	-3.85	-1.67	0.26	0.26	449	91	99
South West England	Thurlestone	Gehrels et al. (2011)	foraminifera	50.3	-3.85	-1.6	0.26	0.26	464	80	105
South West England	Thurlestone	Gehrels et al. (2011)	foraminifera	50.3	-3.85	-1.61	0.26	0.26	513	83	84
South West England	Thurlestone	Gehrels et al. (2011)	foraminifera	50.3	-3.85	-1.3	0.26	0.26	647	110	60
South West England	Thurlestone	Gehrels et al. (2011)	foraminifera	50.3	-3.85	-0.96	0.26	0.26	673	99	36
South West England	Thurlestone	Gehrels et al. (2011)	foraminifera	50.3	-3.85	-0.91	0.26	0.26	690	82	40
South West England	Thurlestone	Gehrels et al. (2011)	foraminifera	50.3	-3.85	-1.25	0.26	0.26	702	70	46
South West England	Thurlestone	Gehrels et al. (2011)	foraminifera	50.3	-3.85	-0.81	0.26	0.26	707	68	53
South West England	Thurlestone	Gehrels et al. (2011)	foraminifera	50.3	-3.85	-1.02	0.26	0.26	734	129	71
South West England	Thurlestone	Gehrels et al. (2011)	foraminifera	50.3	-3.85	-0.63	0.21	0.21	1448	167	34
Tasmania	Little Swanport	Gehrels et al. (2012)	foraminifera	-42.344	147.93	-0.29	0.1	0.1	1821	30	30
Tasmania	Little Swanport	Gehrels et al. (2012)	foraminifera	-42.344	147.93	-0.27	0.1	0.1	1827	15	15
Tasmania	Little Swanport	Gehrels et al. (2012)	foraminifera	-42.344	147.93	-0.31	0.1	0.1	1858	16	16
Tasmania	Little Swanport	Gehrels et al. (2012)	foraminifera	-42.344	147.93	-0.31	0.1	0.1	1871	10	10
Tasmania	Little Swanport	Gehrels et al. (2012)	foraminifera	-42.344	147.93	-0.24	0.1	0.1	1887	13	13
Tasmania	Little Swanport	Gehrels et al. (2012)	foraminifera	-42.344	147.93	-0.19	0.1	0.1	1894	11	11
Tasmania	Little Swanport	Gehrels et al. (2012)	foraminifera	-42.344	147.93	-0.07	0.1	0.1	1922	9	9
Tasmania	Little Swanport	Gehrels et al. (2012)	foraminifera	-42.344	147.93	-0.05	0.1	0.1	1925	9	9
Tasmania	Little Swanport	Gehrels et al. (2012)	foraminifera	-42.344	147.93	-0.01	0.1	0.1	1936	8	8
Tasmania	Little Swanport	Gehrels et al. (2012)	foraminifera	-42.344	147.93	-0.01	0.1	0.1	1936	8	8
Tasmania	Little Swanport	Gehrels et al. (2012)	foraminifera	-42.344	147.93	0	0.1	0.1	1939	7	7
Tasmania	Little Swanport	Gehrels et al. (2012)	foraminifera	-42.344	147.93	0.03	0.1	0.1	1948	4	4
Tasmania	Little Swanport	Gehrels et al. (2012)	foraminifera	-42.344	147.93	0.04	0.1	0.1	1954	3	3
Tasmania	Little Swanport	Gehrels et al. (2012)	foraminifera	-42.344	147.93	0	0.1	0.1	1959	2	2
Tasmania	Little Swanport	Gehrels et al. (2012)	foraminifera	-42.344	147.93	0	0.1	0.1	1959	2	2
Tasmania	Little Swanport	Gehrels et al. (2012)	foraminifera	-42.344	147.93	-0.03	0.1	0.1	1961	2	2
Tasmania	Little Swanport	Gehrels et al. (2012)	foraminifera	-42.344	147.93	-0.03	0.1	0.1	1961	2	2
Tasmania	Little Swanport	Gehrels et al. (2012)	foraminifera	-42.344	147.93	-0.01	0.1	0.1	1963	2	2
Tasmania	Little Swanport	Gehrels et al. (2012)	foraminifera	-42.344	147.93	-0.01	0.1	0.1	1963	2	2
Tasmania	Little Swanport	Gehrels et al. (2012)	foraminifera	-42.344	147.93	-0.01	0.1	0.1	1963	2	2
Tasmania	Little Swanport	Gehrels et al. (2012)	foraminifera	-42.344	147.93	-0.04	0.1	0.1	1969	6	6
Tasmania	Little Swanport	Gehrels et al. (2012)	foraminifera	-42.344	147.93	0.01	0.1	0.1	1978	10	10
Tasmania	Little Swanport	Gehrels et al. (2012)	foraminifera	-42.344	147.93	0.01	0.1	0.1	1986	8	8
Tasmania	Little Swanport	Gehrels et al. (2012)	foraminifera	-42.344	147.93	0.01	0.1	0.1	1986	8	8
Tasmania	Little Swanport	Gehrels et al. (2012)	foraminifera	-42.344	147.93	0.01	0.1	0.1	1986	8	8
Tasmania	Little Swanport	Gehrels et al. (2012)	foraminifera	-42.344	147.93	0.03	0.1	0.1	1996	6	6
Tasmania	Little Swanport	Gehrels et al. (2012)	foraminifera	-42.344	147.93	0.03	0.1	0.1	1996	6	6
Tasmania	Little Swanport	Gehrels et al. (2012)	foraminifera	-42.344	147.93	0.03	0.1	0.1	2004	8	8
North Carolina	Roanoke Island - Sand Point Russian	Kemp et al. (2011), Kemp et al. (2017)	foraminifera	35.885	-75.681	-0.15	0.08	0.08	2005	0	7
North Carolina	Roanoke Island - Sand Point Russian	Kemp et al. (2011), Kemp et al. (2017)	foraminifera	35.885	-75.681	-0.17	0.08	0.08	1993	4	3
North Carolina	Roanoke Island - Sand Point Russian	Kemp et al. (2011), Kemp et al. (2017)	foraminifera	35.885	-75.681	-0.19	0.08	0.08	1990	2	2
North Carolina	Roanoke Island - Sand Point Russian	Kemp et al. (2011), Kemp et al. (2017)	foraminifera	35.885	-75.681	-0.21	0.08	0.08	1987	2	5
North Carolina	Roanoke Island - Sand Point Russian	Kemp et al. (2011), Kemp et al. (2017)	foraminifera	35.885	-75.681	-0.23	0.08	0.08	1979	6	3
North Carolina	Roanoke Island - Sand Point Russian	Kemp et al. (2011), Kemp et al. (2017)	foraminifera	35.885	-75.681	-0.25	0.08	0.08	1967	6	6
North Carolina	Roanoke Island - Sand Point Russian	Kemp et al. (2011), Kemp et al. (2017)	foraminifera	35.885	-75.681	-0.26	0.08	0.08	1960	8	2
North Carolina	Roanoke Island - Sand Point Russian	Kemp et al. (2011), Kemp et al. (2017)	foraminifera	35.885	-75.681	-0.28	0.08	0.08	1947	8	16
North Carolina	Roanoke Island - Sand Point Russian	Kemp et al. (2011), Kemp et al. (2017)	foraminifera	35.885	-75.681	-0.3	0.08	0.08	1934	14	27
North Carolina	Roanoke Island - Sand Point Russian	Kemp et al. (2011), Kemp et al. (2017)	foraminifera	35.885	-75.681	-0.31	0.08	0.08	1929	17	30
North Carolina	Roanoke Island - Sand Point Russian	Kemp et al. (2011), Kemp et al. (2017)	foraminifera	35.885	-75.681	-0.32	0.08	0.08	1924	20	33
North Carolina	Roanoke Island - Sand Point Russian	Kemp et al. (2011), Kemp et al. (2017)	foraminifera	35.885	-75.681	-0.33	0.08	0.08	1918	23	32
North Carolina	Roanoke Island - Sand Point Russian	Kemp et al. (2011), Kemp et al. (2017)	foraminifera	35.885	-75.681	-0.34	0.08	0.08	1914	24	32
North Carolina	Roanoke Island - Sand Point Russian	Kemp et al. (2011), Kemp et al. (2017)	foraminifera	35.885	-75.681	-0.35	0.08	0.08	1909	26	35
North Carolina	Roanoke Island - Sand Point Russian	Kemp et al. (2011), Kemp et al. (2017)	foraminifera	35.885	-75.681	-0.36	0.08	0.08	1903	28	37
North Carolina	Roanoke Island - Sand Point Russian	Kemp et al. (2011), Kemp et al. (2017)	foraminifera	35.885	-75.681	-0.37	0.08	0.08	1898	32	38
North Carolina	Roanoke Island - Sand Point Russian	Kemp et al. (2011), Kemp et al. (2017)	foraminifera	35.885	-75.681	-0.38	0.08	0.08	1892	35	37
North Carolina	Roanoke Island - Sand Point Russian	Kemp et al. (2011), Kemp et al. (2017)	foraminifera	35.885	-75.681	-0.4	0.08	0.08	1882	36	37
North Carolina	Roanoke Island - Sand Point Russian	Kemp et al. (2011), Kemp et al. (2017)	foraminifera	35.885	-75.681	-0.42	0.08	0.08	1872	35	37
North Carolina	Roanoke Island - Sand Point Russian	Kemp et al. (2011), Kemp et al. (2017)	foraminifera	35.885	-75.681	-0.45	0.08	0.08	1857	37	37
North Carolina	Roanoke Island - Sand Point Russian	Kemp et al. (2011), Kemp et al. (2017)	foraminifera	35.885	-75.681	-0.47	0.08	0.08	1846	40	34
North Carolina	Roanoke Island - Sand Point Russian	Kemp et al. (2011), Kemp et al. (2017)	foraminifera	35.885	-75.681	-0.48	0.08	0.08	1841	39	34
North Carolina	Roanoke Island - Sand Point Russian	Kemp et al. (2011), Kemp et al. (2017)	foraminifera	35.885	-75.681	-0.5	0.08	0.08	1831	38	30
North Carolina	Roanoke Island - Sand Point Russian	Kemp et al. (2011), Kemp et al. (2017)	foraminifera	35.885	-75.681	-0.53	0.08	0.08	1815	33	25
North Carolina	Roanoke Island - Sand Point Russian	Kemp et al. (2011), Kemp et al. (2017)	foraminifera	35.885	-75.681	-0.54	0.08	0.08	1809	31	22
North Carolina	Roanoke Island - Sand Point Russian	Kemp et al. (2011), Kemp et al. (2017)	foraminifera	35.885	-75.681	-0.55	0.08	0.08	1805	27	21
North Carolina	Roanoke Island - Sand Point Russian	Kemp et al. (2011), Kemp et al. (2017)	foraminifera	35.885	-75.681	-0.56	0.08	0.08	1800	24	18
North Carolina	Roanoke Island - Sand Point Russian	Kemp et al. (2011), Kemp et al. (2017)	foraminifera	35.885	-75.681	-0.57	0.08	0.08	1794	22	19
North Carolina	Roanoke Island - Sand Point Russian	Kemp et al. (2011), Kemp et al. (2017)	foraminifera	35.885	-75.681	-0.58	0.08	0.08	1786	20	22
North Carolina	Roanoke Island - Sand Point Russian	Kemp et al. (2011), Kemp et al. (2017)	foraminifera	35.885	-75.681	-0.59	0.08	0.08	1778	16	30
North Carolina	Roanoke Island - Sand Point Russian	Kemp et al. (2011), Kemp et al. (2017)	foraminifera	35.885	-75.681	-0.61	0.08	0.08	1764	24	40
North Carolina	Roanoke Island - Sand Point Russian	Kemp et al. (2011), Kemp et al. (2017)	foraminifera	35.885	-75.681	-0.63	0.08	0.08	1750	29	49
North Carolina	Roanoke Island - Sand Point Russian	Kemp et al. (2011), Kemp et al. (2017)	foraminifera	35.885	-75.681	-0.65	0.08	0.08	1734	37	56
North Carolina	Roanoke Island - Sand Point Russian	Kemp et al. (2011), Kemp et al. (2017)	foraminifera	35.885	-75.681	-0.67	0.08	0.08	1720	42	60
North Carolina	Roanoke Island - Sand Point Russian	Kemp et al. (2011), Kemp et al. (2017)	foraminifera	35.885	-75.681	-0.69	0.08	0.08	1702	50	60
North Carolina	Roanoke Island - Sand Point Russian	Kemp et al. (2011), Kemp et al. (2017)	foraminifera	35.885	-75.681	-0.71	0.08	0.08	1683	61	63
North Carolina	Roanoke Island - Sand Point Russian	Kemp et al. (2011), Kemp et al. (2017)	foraminifera	35.885	-75.681	-0.73	0.08	0.08	1661	60	54
North Carolina	Roanoke Island - Sand Point Russian	Kemp et al. (2011), Kemp et al. (2017)	foraminifera	35.885	-75.681	-0.74	0.08	0.08	1650	59	53
North Carolina	Roanoke Island - Sand Point Russian	Kemp et al. (2011), Kemp et al. (2017)	foraminifera	35.885	-75.681	-0.75	0.08	0.08	1640	55	49
North Carolina	Roanoke Island - Sand Point Russian	Kemp et al. (2011), Kemp et al. (2017)	foraminifera	35.885	-75.681	-0.76	0.08	0.08	1631	48	46
North Carolina	Roanoke Island - Sand Point Russian	Kemp et al. (2011), Kemp et al. (2017)	foraminifera	35.885	-75.681	-0.79	0.08	0.08	1589	35	41
North Carolina	Roanoke Island - Sand Point Russian	Kemp et al. (2011), Kemp et al. (2017)	foraminifera	35.885	-75.681	-0.81	0.08	0.08	1574	37	43
North Carolina	Roanoke Island - Sand Point Russian	Kemp et al. (2011), Kemp et al. (2017)	foraminifera	35.885	-75.681	-0.83	0.08	0.08	1557	41	42
North Carolina	Roanoke Island - Sand Point Russian	Kemp et al. (2011), Kemp et al. (2017)	foraminifera	35.885	-75.681	-0.87	0.08	0.08	1512	46	46
North Carolina	Roanoke Island - Sand Point Russian	Kemp et al. (2011), Kemp et al. (2017)	foraminifera	35.885	-75.681	-0.9	0.08	0.08	1484	51	47
North Carolina	Roanoke Island - Sand Point Russian	Kemp et al. (2011), Kemp et al. (2017)	foraminifera	35.885	-75.681	-0.91	0.08	0.08	1474	52	43
North Carolina	Roanoke Island - Sand Point Russian	Kemp et al. (2011), Kemp et al. (2017)	foraminifera	35.885	-75.681	-0.93	0.08	0.08	1455	53	39
North Carolina	Roanoke Island - Sand Point Russian	Kemp et al. (2011), Kemp et al. (2017)	foraminifera	35.885	-75.681	-0.95	0.08	0.08	1436	46	31
North Carolina	Roanoke Island - Sand Point Russian	Kemp et al. (2011), Kemp et al. (2017)	foraminifera	35.885	-75.681	-0.97	0.08	0.08	1414	33	36
North Carolina	Roanoke Island - Sand Point Russian	Kemp et al. (2011), Kemp et al. (2017)	foraminifera	35.885	-75.681	-0.99	0.08	0.08	1394	26	49
North Carolina	Roanoke Island - Sand Point Russian	Kemp et al. (2011), Kemp et al. (2017)	foraminifera	35.885	-75.681	-1.03	0.08	0.08	1359	40	48
North Carolina	Roanoke Island - Sand Point Russian	Kemp et al. (2011), Kemp et al. (2017)	foraminifera	35.885	-75.681	-1.07	0.08	0.08	1325	43	35
North Carolina	Roanoke Island - Sand Point Russian	Kemp et al. (2011), Kemp et al. (2017)	foraminifera	35.885	-75.681	-1.1	0.08	0.08	1300	35	23
North Carolina	Roanoke Island - Sand Point Russian	Kemp et al. (2011), Kemp et al. (2017)	foraminifera	35.885	-75.681	-1.12	0.08	0.08	1281	25	19
North Carolina	Roanoke Island - Sand Point Russian	Kemp et al. (2011), Kemp et al. (2017)	foraminifera	35.885	-75.681	-1.15	0.08	0.08	1267	16	27
North Carolina	Roanoke Island - Sand Point Russian	Kemp et al. (2011), Kemp et al. (2017)	foraminifera	35.885	-75.681	-1.18	0.08	0.08	1253	23	34
North Carolina	Roanoke Island - Sand Point Russian	Kemp et al. (2011), Kemp et al. (2017)	foraminifera	35.885	-75.681	-1.2	0.08	0.08	1237	28	36
North Carolina	Roanoke Island - Sand Point Russian	Kemp et al. (2011), Kemp et al. (2017)	foraminifera	35.885	-75.681	-1.23	0.08	0.08	1221	35	48
North Carolina	Roanoke Island - Sand Point Russian	Kemp et al. (2011), Kemp et al. (2017)	foraminifera	35.885	-75.681	-1.26	0.08	0.08	1203	41	46
North Carolina	Roanoke Island - Sand Point Russian	Kemp et al. (2011), Kemp et al. (2017)	foraminifera	35.885	-75.681	-1.28	0.08	0.08	1192	43	48
North Carolina	Roanoke Island - Sand Point Russian	Kemp et al. (2011), Kemp et al. (2017)	foraminifera	35.885	-75.681	-1.31	0.08	0.08	1174	48	49
North Carolina	Roanoke Island - Sand Point Russian	Kemp et al. (2011), Kemp et al. (2017)	foraminifera	35.885	-75.681	-1.33	0.08	0.08	1159	47	51
North Carolina	Roanoke Island - Sand Point Russian	Kemp et al. (2011), Kemp et al. (2017)	foraminifera	35.885	-75.681	-1.36	0.08	0.08	1137	52	49
North Carolina	Roanoke Island - Sand Point Russian	Kemp et al. (2011), Kemp et al. (2017)	foraminifera	35.885	-75.681	-1.38	0.08	0.08	1127	51	50
North Carolina	Roanoke Island - Sand Point Russian	Kemp et al. (2011), Kemp et al. (2017)	foraminifera	35.885	-75.681	-1.42	0.08	0.08	1099	56	45
North Carolina	Roanoke Island - Sand Point Russian	Kemp et al. (2011), Kemp et al. (2017)	foraminifera	35.885	-75.681	-1.45	0.08	0.08	1079	53	42
North Carolina	Roanoke Island - Sand Point Russian	Kemp et al. (2011), Kemp et al. (2017)	foraminifera	35.885	-75.681	-1.48	0.08	0.08	1063	48	37
North Carolina	Roanoke Island - Sand Point Russian	Kemp et al. (2011), Kemp et al. (2017)	foraminifera	35.885	-75.681	-1.51	0.08	0.08	1047	44	36
North Carolina	Roanoke Island - Sand Point Russian	Kemp et al. (2011), Kemp et al. (2017)	foraminifera	35.885	-75.681	-1.53	0.08	0.08	1036	40	34
North Carolina	Roanoke Island - Sand Point Russian	Kemp et al. (2011), Kemp et al. (2017)	foraminifera	35.885	-75.681	-1.56	0.08	0.08	1018	28	34
North Carolina	Roanoke Island - Sand Point Russian	Kemp et al. (2011), Kemp et al. (2017)	foraminifera	35.885	-75.681	-1.59	0.08	0.08	994	31	44
North Carolina	Roanoke Island - Sand Point Russian	Kemp et al. (2011), Kemp et al. (2017)	foraminifera	35.885	-75.681	-1.61	0.08	0.08	980	37	46
North Carolina	Roanoke Island - Sand Point Russian	Kemp et al. (2011), Kemp et al. (2017)	foraminifera	35.885	-75.681	-1.66	0.08	0.08	938	54	45
North Carolina	Roanoke Island - Sand Point Russian	Kemp et al. (2011), Kemp et al. (2017)	foraminifera	35.885	-75.681	-1.7	0.08	0.08	901	63	58
North Carolina	Roanoke Island - Sand Point Russian	Kemp et al. (2011), Kemp et al. (2017)	foraminifera	35.885	-75.681	-1.73	0.08	0.08	879	66	68
North Carolina	Roanoke Island - Sand Point Russian	Kemp et al. (2011), Kemp et al. (2017)	foraminifera	35.885	-75.681	-1.75	0.08	0.08	864	68	69
North Carolina	Roanoke Island - Sand Point Russian	Kemp et al. (2011), Kemp et al. (2017)	foraminifera	35.885	-75.681	-1.78	0.08	0.08	844	67	70
North Carolina	Roanoke Island - Sand Point Russian	Kemp et al. (2011), Kemp et al. (2017)	foraminifera	35.885	-75.681	-1.8	0.08	0.08	829	68	74
North Carolina	Roanoke Island - Sand Point Russian	Kemp et al. (2011), Kemp et al. (2017)	foraminifera	35.885	-75.681	-1.83	0.08	0.08	806	70	71
North Carolina	Roanoke Island - Sand Point Russian	Kemp et al. (2011), Kemp et al. (2017)	foraminifera	35.885	-75.681	-1.88	0.08	0.08	754	68	73
North Carolina	Roanoke Island - Sand Point Russian	Kemp et al. (2011), Kemp et al. (2017)	foraminifera	35.885	-75.681	-1.89	0.08	0.08	735	73	70
North Carolina	Roanoke Island - Sand Point Russian	Kemp et al. (2011), Kemp et al. (2017)	foraminifera	35.885	-75.681	-1.9	0.08	0.08	723	74	70
North Carolina	Roanoke Island - Sand Point Russian	Kemp et al. (2011), Kemp et al. (2017)	foraminifera	35.885	-75.681	-1.91	0.08	0.08	713	78	71
North Carolina	Roanoke Island - Sand Point Russian	Kemp et al. (2011), Kemp et al. (2017)	foraminifera	35.885	-75.681	-1.93	0.08	0.08	689	78	74
North Carolina	Roanoke Island - Sand Point Russian	Kemp et al. (2011), Kemp et al. (2017)	foraminifera	35.885	-75.681	-1.95	0.08	0.08	666	73	70
North Carolina	Roanoke Island - Sand Point Russian	Kemp et al. (2011), Kemp et al. (2017)	foraminifera	35.885	-75.681	-1.98	0.08	0.08	629	72	66
North Carolina	Roanoke Island - Sand Point Russian	Kemp et al. (2011), Kemp et al. (2017)	foraminifera	35.885	-75.681	-1.99	0.08	0.08	618	69	63
North Carolina	Roanoke Island - Sand Point Russian	Kemp et al. (2011), Kemp et al. (2017)	foraminifera	35.885	-75.681	-2.02	0.08	0.08	576	61	55
North Carolina	Roanoke Island - Sand Point Russian	Kemp et al. (2011), Kemp et al. (2017)	foraminifera	35.885	-75.681	-2.05	0.08	0.08	541	59	55
North Carolina	Roanoke Island - Sand Point Russian	Kemp et al. (2011), Kemp et al. (2017)	foraminifera	35.885	-75.681	-2.08	0.08	0.08	512	67	58
North Carolina	Roanoke Island - Sand Point Russian	Kemp et al. (2011), Kemp et al. (2017)	foraminifera	35.885	-75.681	-2.1	0.08	0.08	494	68	55
North Carolina	Roanoke Island - Sand Point Russian	Kemp et al. (2011), Kemp et al. (2017)	foraminifera	35.885	-75.681	-2.13	0.08	0.08	465	66	47
North Carolina	Roanoke Island - Sand Point Russian	Kemp et al. (2011), Kemp et al. (2017)	foraminifera	35.885	-75.681	-2.15	0.08	0.08	436	77	42
North Carolina	Roanoke Island - Sand Point Russian	Kemp et al. (2011), Kemp et al. (2017)	foraminifera	35.885	-75.681	-2.18	0.08	0.08	402	74	61
North Carolina	Roanoke Island - Sand Point Russian	Kemp et al. (2011), Kemp et al. (2017)	foraminifera	35.885	-75.681	-2.21	0.08	0.08	370	75	66
North Carolina	Roanoke Island - Sand Point Russian	Kemp et al. (2011), Kemp et al. (2017)	foraminifera	35.885	-75.681	-2.23	0.08	0.08	347	74	65
North Carolina	Roanoke Island - Sand Point Russian	Kemp et al. (2011), Kemp et al. (2017)	foraminifera	35.885	-75.681	-2.26	0.08	0.08	305	72	64
North Carolina	Roanoke Island - Sand Point Russian	Kemp et al. (2011), Kemp et al. (2017)	foraminifera	35.885	-75.681	-2.28	0.08	0.08	273	77	64
North Carolina	Roanoke Island - Sand Point Russian	Kemp et al. (2011), Kemp et al. (2017)	foraminifera	35.885	-75.681	-2.31	0.08	0.08	242	81	80
North Carolina	Roanoke Island - Sand Point Russian	Kemp et al. (2011), Kemp et al. (2017)	foraminifera	35.885	-75.681	-2.33	0.08	0.08	219	87	78
North Carolina	Roanoke Island - Sand Point Russian	Kemp et al. (2011), Kemp et al. (2017)	foraminifera	35.885	-75.681	-2.35	0.08	0.08	198	87	76
North Carolina	Roanoke Island - Sand Point Russian	Kemp et al. (2011), Kemp et al. (2017)	foraminifera	35.885	-75.681	-2.38	0.08	0.08	164	84	79
North Carolina	Roanoke Island - Sand Point Russian	Kemp et al. (2011), Kemp et al. (2017)	foraminifera	35.885	-75.681	-2.4	0.08	0.08	144	84	78
North Carolina	Roanoke Island - Sand Point Russian	Kemp et al. (2011), Kemp et al. (2017)	foraminifera	35.885	-75.681	-2.43	0.08	0.08	108	86	75
North Carolina	Roanoke Island - Sand Point Russian	Kemp et al. (2011), Kemp et al. (2017)	foraminifera	35.885	-75.681	-2.46	0.08	0.08	68	68	72
North Carolina	Roanoke Island - Sand Point Russian	Kemp et al. (2011), Kemp et al. (2017)	foraminifera	35.885	-75.681	-2.49	0.08	0.08	24	70	71
North Carolina	Roanoke Island - Sand Point Russian	Kemp et al. (2011), Kemp et al. (2017)	foraminifera	35.885	-75.681	-2.51	0.08	0.08	-2	74	73
North Carolina	Roanoke Island - Sand Point Russian	Kemp et al. (2011), Kemp et al. (2017)	foraminifera	35.885	-75.681	-2.53	0.08	0.08	-27	68	68
North Carolina	Roanoke Island - Sand Point Russian	Kemp et al. (2011), Kemp et al. (2017)	foraminifera	35.885	-75.681	-2.55	0.08	0.08	-52	62	63
North Carolina	Roanoke Island - Sand Point Russian	Kemp et al. (2011), Kemp et al. (2017)	foraminifera	35.885	-75.681	-2.58	0.08	0.08	-93	51	65
North Carolina	Roanoke Island - Sand Point Russian	Kemp et al. (2011), Kemp et al. (2017)	foraminifera	35.885	-75.681	-2.63	0.08	0.08	-141	54	96
North Carolina	Roanoke Island - Sand Point Russian	Kemp et al. (2011), Kemp et al. (2017)	foraminifera	35.885	-75.681	-2.66	0.08	0.08	-178	56	123
North Carolina	Roanoke Island - Sand Point VC2	Kemp et al. (2011), Kemp et al. (2017)	foraminifera	35.885	-75.681	-2.11	0.08	0.08	552	109	148
North Carolina	Roanoke Island - Sand Point VC2	Kemp et al. (2011), Kemp et al. (2017)	foraminifera	35.885	-75.681	-2.12	0.08	0.08	513	111	117
North Carolina	Roanoke Island - Sand Point VC2	Kemp et al. (2011), Kemp et al. (2017)	foraminifera	35.885	-75.681	-2.14	0.08	0.08	488	109	99
North Carolina	Roanoke Island - Sand Point VC2	Kemp et al. (2011), Kemp et al. (2017)	foraminifera	35.885	-75.681	-2.16	0.08	0.08	449	102	75
North Carolina	Roanoke Island - Sand Point VC2	Kemp et al. (2011), Kemp et al. (2017)	foraminifera	35.885	-75.681	-2.19	0.08	0.08	412	84	57
North Carolina	Roanoke Island - Sand Point VC2	Kemp et al. (2011), Kemp et al. (2017)	foraminifera	35.885	-75.681	-2.22	0.08	0.08	379	39	72
North Carolina	Roanoke Island - Sand Point VC2	Kemp et al. (2011), Kemp et al. (2017)	foraminifera	35.885	-75.681	-2.24	0.08	0.08	348	52	85
North Carolina	Roanoke Island - Sand Point VC2	Kemp et al. (2011), Kemp et al. (2017)	foraminifera	35.885	-75.681	-2.26	0.08	0.08	306	70	84
North Carolina	Roanoke Island - Sand Point VC2	Kemp et al. (2011), Kemp et al. (2017)	foraminifera	35.885	-75.681	-2.29	0.08	0.08	263	83	73
North Carolina	Roanoke Island - Sand Point VC2	Kemp et al. (2011), Kemp et al. (2017)	foraminifera	35.885	-75.681	-2.32	0.08	0.08	236	84	65
North Carolina	Roanoke Island - Sand Point VC2	Kemp et al. (2011), Kemp et al. (2017)	foraminifera	35.885	-75.681	-2.34	0.08	0.08	208	79	56
North Carolina	Roanoke Island - Sand Point VC2	Kemp et al. (2011), Kemp et al. (2017)	foraminifera	35.885	-75.681	-2.36	0.08	0.08	153	57	57
North Carolina	Roanoke Island - Sand Point VC2	Kemp et al. (2011), Kemp et al. (2017)	foraminifera	35.885	-75.681	-2.39	0.08	0.08	107	61	52
North Carolina	Roanoke Island - Sand Point VC2	Kemp et al. (2011), Kemp et al. (2017)	foraminifera	35.885	-75.681	-2.42	0.08	0.08	77	60	44
North Carolina	Roanoke Island - Sand Point VC2	Kemp et al. (2011), Kemp et al. (2017)	foraminifera	35.885	-75.681	-2.44	0.08	0.08	43	46	52
North Carolina	Roanoke Island - Sand Point VC2	Kemp et al. (2011), Kemp et al. (2017)	foraminifera	35.885	-75.681	-2.46	0.08	0.08	-6	47	71
North Carolina	Roanoke Island - Sand Point VC2	Kemp et al. (2011), Kemp et al. (2017)	foraminifera	35.885	-75.681	-2.49	0.08	0.08	-52	60	62
North Carolina	Roanoke Island - Sand Point VC2	Kemp et al. (2011), Kemp et al. (2017)	foraminifera	35.885	-75.681	-2.54	0.08	0.08	-84	59	59
North Carolina	Roanoke Island - Sand Point VC2	Kemp et al. (2011), Kemp et al. (2017)	foraminifera	35.885	-75.681	-2.56	0.08	0.08	-118	52	52
North Carolina	Roanoke Island - Sand Point VC2	Kemp et al. (2011), Kemp et al. (2017)	foraminifera	35.885	-75.681	-2.59	0.08	0.08	-147	49	42
North Carolina	Roanoke Island - Sand Point VC2	Kemp et al. (2011), Kemp et al. (2017)	foraminifera	35.885	-75.681	-2.62	0.08	0.08	-176	43	36
North Carolina	Roanoke Island - Sand Point VC2	Kemp et al. (2011), Kemp et al. (2017)	foraminifera	35.885	-75.681	-2.64	0.08	0.08	-202	32	71
North Carolina	Roanoke Island - Sand Point VC2	Kemp et al. (2011), Kemp et al. (2017)	foraminifera	35.885	-75.681	-2.66	0.08	0.08	-227	43	82
North Carolina	Roanoke Island - Sand Point VC2	Kemp et al. (2011), Kemp et al. (2017)	foraminifera	35.885	-75.681	-2.69	0.08	0.08	-264	62	73
North Carolina	Roanoke Island - Sand Point VC2	Kemp et al. (2011), Kemp et al. (2017)	foraminifera	35.885	-75.681	-2.72	0.08	0.08	-304	84	56
North Carolina	Roanoke Island - Sand Point VC2	Kemp et al. (2011), Kemp et al. (2017)	foraminifera	35.885	-75.681	-2.74	0.08	0.08	-342	101	53
North Carolina	Roanoke Island - Sand Point VC2	Kemp et al. (2011), Kemp et al. (2017)	foraminifera	35.885	-75.681	-2.76	0.08	0.08	-378	94	78
North Carolina	Roanoke Island - Sand Point VC2	Kemp et al. (2011), Kemp et al. (2017)	foraminifera	35.885	-75.681	-2.79	0.08	0.08	-425	93	86
North Carolina	Roanoke Island - Sand Point VC2	Kemp et al. (2011), Kemp et al. (2017)	foraminifera	35.885	-75.681	-2.82	0.08	0.08	-480	87	85
North Carolina	Roanoke Island - Sand Point VC2	Kemp et al. (2011), Kemp et al. (2017)	foraminifera	35.885	-75.681	-2.84	0.08	0.08	-520	82	82
North Carolina	Roanoke Island - Sand Point VC2	Kemp et al. (2011), Kemp et al. (2017)	foraminifera	35.885	-75.681	-2.86	0.08	0.08	-543	78	81
North Carolina	Roanoke Island - Sand Point VC2	Kemp et al. (2011), Kemp et al. (2017)	foraminifera	35.885	-75.681	-2.89	0.08	0.08	-574	68	78
North Carolina	Roanoke Island - Sand Point VC2	Kemp et al. (2011), Kemp et al. (2017)	foraminifera	35.885	-75.681	-2.92	0.08	0.08	-609	54	73
North Carolina	Roanoke Island - Sand Point VC2	Kemp et al. (2011), Kemp et al. (2017)	foraminifera	35.885	-75.681	-2.94	0.08	0.08	-637	57	69
North Carolina	Roanoke Island - Sand Point VC2	Kemp et al. (2011), Kemp et al. (2017)	foraminifera	35.885	-75.681	-2.96	0.08	0.08	-661	64	62
North Carolina	Roanoke Island - Sand Point VC2	Kemp et al. (2011), Kemp et al. (2017)	foraminifera	35.885	-75.681	-2.99	0.08	0.08	-698	80	48
North Carolina	Roanoke Island - Sand Point VC2	Kemp et al. (2011), Kemp et al. (2017)	foraminifera	35.885	-75.681	-3.02	0.08	0.08	-740	97	47
North Carolina	Roanoke Island - Sand Point VC2	Kemp et al. (2011), Kemp et al. (2017)	foraminifera	35.885	-75.681	-3.04	0.08	0.08	-771	89	70
North Carolina	Roanoke Island - Sand Point VC2	Kemp et al. (2011), Kemp et al. (2017)	foraminifera	35.885	-75.681	-3.06	0.08	0.08	-799	88	77
North Carolina	Roanoke Island - Sand Point VC2	Kemp et al. (2011), Kemp et al. (2017)	foraminifera	35.885	-75.681	-3.09	0.08	0.08	-842	88	75
North Carolina	Roanoke Island - Sand Point VC2	Kemp et al. (2011), Kemp et al. (2017)	foraminifera	35.885	-75.681	-3.12	0.08	0.08	-889	80	75
North Carolina	Roanoke Island - Sand Point VC2	Kemp et al. (2011), Kemp et al. (2017)	foraminifera	35.885	-75.681	-3.14	0.08	0.08	-926	72	75
North Carolina	Roanoke Island - Sand Point VC2	Kemp et al. (2011), Kemp et al. (2017)	foraminifera	35.885	-75.681	-3.16	0.08	0.08	-951	74	74
North Carolina	Roanoke Island - Sand Point VC2	Kemp et al. (2011), Kemp et al. (2017)	foraminifera	35.885	-75.681	-3.19	0.08	0.08	-987	78	70
North Carolina	Roanoke Island - Sand Point VC2	Kemp et al. (2011), Kemp et al. (2017)	foraminifera	35.885	-75.681	-3.22	0.08	0.08	-1022	80	62
North Carolina	Roanoke Island - Sand Point VC2	Kemp et al. (2011), Kemp et al. (2017)	foraminifera	35.885	-75.681	-3.24	0.08	0.08	-1046	75	55
North Carolina	Roanoke Island - Sand Point VC2	Kemp et al. (2011), Kemp et al. (2017)	foraminifera	35.885	-75.681	-3.29	0.08	0.08	-1138	85	137
North Carolina	Cedar Island - Tump Point	Kemp et al. (2011), Kemp et al. (2017)	foraminifera	34.971	-76.38	-0.12	0.06	0.06	2005	0	8
North Carolina	Cedar Island - Tump Point	Kemp et al. (2011), Kemp et al. (2017)	foraminifera	34.971	-76.38	-0.14	0.06	0.06	1996	5	3
North Carolina	Cedar Island - Tump Point	Kemp et al. (2011), Kemp et al. (2017)	foraminifera	34.971	-76.38	-0.16	0.06	0.06	1988	5	15
North Carolina	Cedar Island - Tump Point	Kemp et al. (2011), Kemp et al. (2017)	foraminifera	34.971	-76.38	-0.18	0.06	0.06	1979	11	12
North Carolina	Cedar Island - Tump Point	Kemp et al. (2011), Kemp et al. (2017)	foraminifera	34.971	-76.38	-0.19	0.06	0.06	1974	13	9
North Carolina	Cedar Island - Tump Point	Kemp et al. (2011), Kemp et al. (2017)	foraminifera	34.971	-76.38	-0.21	0.06	0.06	1963	14	8
North Carolina	Cedar Island - Tump Point	Kemp et al. (2011), Kemp et al. (2017)	foraminifera	34.971	-76.38	-0.22	0.06	0.06	1957	8	20
North Carolina	Cedar Island - Tump Point	Kemp et al. (2011), Kemp et al. (2017)	foraminifera	34.971	-76.38	-0.23	0.06	0.06	1951	10	21
North Carolina	Cedar Island - Tump Point	Kemp et al. (2011), Kemp et al. (2017)	foraminifera	34.971	-76.38	-0.26	0.06	0.06	1941	14	17
North Carolina	Cedar Island - Tump Point	Kemp et al. (2011), Kemp et al. (2017)	foraminifera	34.971	-76.38	-0.28	0.06	0.06	1937	15	17
North Carolina	Cedar Island - Tump Point	Kemp et al. (2011), Kemp et al. (2017)	foraminifera	34.971	-76.38	-0.29	0.06	0.06	1934	16	16
North Carolina	Cedar Island - Tump Point	Kemp et al. (2011), Kemp et al. (2017)	foraminifera	34.971	-76.38	-0.31	0.06	0.06	1930	17	16
North Carolina	Cedar Island - Tump Point	Kemp et al. (2011), Kemp et al. (2017)	foraminifera	34.971	-76.38	-0.32	0.06	0.06	1927	18	14
North Carolina	Cedar Island - Tump Point	Kemp et al. (2011), Kemp et al. (2017)	foraminifera	34.971	-76.38	-0.34	0.06	0.06	1923	17	13
North Carolina	Cedar Island - Tump Point	Kemp et al. (2011), Kemp et al. (2017)	foraminifera	34.971	-76.38	-0.36	0.06	0.06	1918	17	11
North Carolina	Cedar Island - Tump Point	Kemp et al. (2011), Kemp et al. (2017)	foraminifera	34.971	-76.38	-0.38	0.06	0.06	1913	13	10
North Carolina	Cedar Island - Tump Point	Kemp et al. (2011), Kemp et al. (2017)	foraminifera	34.971	-76.38	-0.39	0.06	0.06	1910	11	10
North Carolina	Cedar Island - Tump Point	Kemp et al. (2011), Kemp et al. (2017)	foraminifera	34.971	-76.38	-0.42	0.06	0.06	1898	8	19
North Carolina	Cedar Island - Tump Point	Kemp et al. (2011), Kemp et al. (2017)	foraminifera	34.971	-76.38	-0.44	0.06	0.06	1885	13	28
North Carolina	Cedar Island - Tump Point	Kemp et al. (2011), Kemp et al. (2017)	foraminifera	34.971	-76.38	-0.46	0.06	0.06	1874	20	31
North Carolina	Cedar Island - Tump Point	Kemp et al. (2011), Kemp et al. (2017)	foraminifera	34.971	-76.38	-0.48	0.06	0.06	1864	24	32
North Carolina	Cedar Island - Tump Point	Kemp et al. (2011), Kemp et al. (2017)	foraminifera	34.971	-76.38	-0.51	0.06	0.06	1846	32	27
North Carolina	Cedar Island - Tump Point	Kemp et al. (2011), Kemp et al. (2017)	foraminifera	34.971	-76.38	-0.52	0.06	0.06	1840	32	24
North Carolina	Cedar Island - Tump Point	Kemp et al. (2011), Kemp et al. (2017)	foraminifera	34.971	-76.38	-0.56	0.06	0.06	1790	26	40
North Carolina	Cedar Island - Tump Point	Kemp et al. (2011), Kemp et al. (2017)	foraminifera	34.971	-76.38	-0.58	0.06	0.06	1768	24	54
North Carolina	Cedar Island - Tump Point	Kemp et al. (2011), Kemp et al. (2017)	foraminifera	34.971	-76.38	-0.61	0.06	0.06	1736	46	49
North Carolina	Cedar Island - Tump Point	Kemp et al. (2011), Kemp et al. (2017)	foraminifera	34.971	-76.38	-0.62	0.06	0.06	1725	55	44
North Carolina	Cedar Island - Tump Point	Kemp et al. (2011), Kemp et al. (2017)	foraminifera	34.971	-76.38	-0.64	0.06	0.06	1697	75	30
North Carolina	Cedar Island - Tump Point	Kemp et al. (2011), Kemp et al. (2017)	foraminifera	34.971	-76.38	-0.66	0.06	0.06	1669	85	37
North Carolina	Cedar Island - Tump Point	Kemp et al. (2011), Kemp et al. (2017)	foraminifera	34.971	-76.38	-0.68	0.06	0.06	1653	75	43
North Carolina	Cedar Island - Tump Point	Kemp et al. (2011), Kemp et al. (2017)	foraminifera	34.971	-76.38	-0.69	0.06	0.06	1644	72	44
North Carolina	Cedar Island - Tump Point	Kemp et al. (2011), Kemp et al. (2017)	foraminifera	34.971	-76.38	-0.71	0.06	0.06	1626	57	47
North Carolina	Cedar Island - Tump Point	Kemp et al. (2011), Kemp et al. (2017)	foraminifera	34.971	-76.38	-0.73	0.06	0.06	1603	36	58
North Carolina	Cedar Island - Tump Point	Kemp et al. (2011), Kemp et al. (2017)	foraminifera	34.971	-76.38	-0.74	0.06	0.06	1590	29	64
North Carolina	Cedar Island - Tump Point	Kemp et al. (2011), Kemp et al. (2017)	foraminifera	34.971	-76.38	-0.76	0.06	0.06	1570	34	63
North Carolina	Cedar Island - Tump Point	Kemp et al. (2011), Kemp et al. (2017)	foraminifera	34.971	-76.38	-0.79	0.06	0.06	1543	45	56
North Carolina	Cedar Island - Tump Point	Kemp et al. (2011), Kemp et al. (2017)	foraminifera	34.971	-76.38	-0.81	0.06	0.06	1525	54	50
North Carolina	Cedar Island - Tump Point	Kemp et al. (2011), Kemp et al. (2017)	foraminifera	34.971	-76.38	-0.84	0.06	0.06	1490	55	47
North Carolina	Cedar Island - Tump Point	Kemp et al. (2011), Kemp et al. (2017)	foraminifera	34.971	-76.38	-0.86	0.06	0.06	1460	50	59
North Carolina	Cedar Island - Tump Point	Kemp et al. (2011), Kemp et al. (2017)	foraminifera	34.971	-76.38	-0.88	0.06	0.06	1436	50	72
North Carolina	Cedar Island - Tump Point	Kemp et al. (2011), Kemp et al. (2017)	foraminifera	34.971	-76.38	-0.91	0.06	0.06	1389	35	89
North Carolina	Cedar Island - Tump Point	Kemp et al. (2011), Kemp et al. (2017)	foraminifera	34.971	-76.38	-0.94	0.06	0.06	1340	65	94
North Carolina	Cedar Island - Tump Point	Kemp et al. (2011), Kemp et al. (2017)	foraminifera	34.971	-76.38	-0.97	0.06	0.06	1295	86	82
North Carolina	Cedar Island - Tump Point	Kemp et al. (2011), Kemp et al. (2017)	foraminifera	34.971	-76.38	-0.99	0.06	0.06	1267	95	82
North Carolina	Cedar Island - Tump Point	Kemp et al. (2011), Kemp et al. (2017)	foraminifera	34.971	-76.38	-1.06	0.06	0.06	1178	63	81
North Carolina	Cedar Island - Tump Point	Kemp et al. (2011), Kemp et al. (2017)	foraminifera	34.971	-76.38	-1.09	0.06	0.06	1159	68	78
North Carolina	Cedar Island - Tump Point	Kemp et al. (2011), Kemp et al. (2017)	foraminifera	34.971	-76.38	-1.11	0.06	0.06	1146	71	75
North Carolina	Cedar Island - Tump Point	Kemp et al. (2011), Kemp et al. (2017)	foraminifera	34.971	-76.38	-1.14	0.06	0.06	1121	78	77
North Carolina	Cedar Island - Tump Point	Kemp et al. (2011), Kemp et al. (2017)	foraminifera	34.971	-76.38	-1.16	0.06	0.06	1093	85	97
North Carolina	Cedar Island - Tump Point	Kemp et al. (2011), Kemp et al. (2017)	foraminifera	34.971	-76.38	-1.19	0.06	0.06	1068	81	134
North Carolina	Cedar Island - Tump Point	Kemp et al. (2011), Kemp et al. (2017)	foraminifera	34.971	-76.38	-1.21	0.06	0.06	1057	77	150
North Carolina	Cedar Island - Tump Point	Kemp et al. (2011), Kemp et al. (2017)	foraminifera	34.971	-76.38	-1.24	0.06	0.06	1038	66	178
North Carolina	Cedar Island - Tump Point	Kemp et al. (2011), Kemp et al. (2017)	foraminifera	34.971	-76.38	-1.26	0.06	0.06	983	65	184
North Carolina	Cedar Island - Tump Point	Kemp et al. (2011), Kemp et al. (2017)	foraminifera	34.971	-76.38	-1.29	0.06	0.06	883	119	144
North Carolina	Cedar Island - Tump Point	Kemp et al. (2011), Kemp et al. (2017)	foraminifera	34.971	-76.38	-1.31	0.06	0.06	825	139	123
North Carolina	Cedar Island - Tump Point	Kemp et al. (2011), Kemp et al. (2017)	foraminifera	34.971	-76.38	-1.34	0.06	0.06	745	140	103
North Carolina	Cedar Island - Tump Point	Kemp et al. (2011), Kemp et al. (2017)	foraminifera	34.971	-76.38	-1.39	0.06	0.06	659	127	114
North Carolina	Cedar Island - Tump Point	Kemp et al. (2011), Kemp et al. (2017)	foraminifera	34.971	-76.38	-1.42	0.06	0.06	625	125	124
North Carolina	Cedar Island - Tump Point	Kemp et al. (2011), Kemp et al. (2017)	foraminifera	34.971	-76.38	-1.44	0.06	0.06	605	120	129
North Carolina	Cedar Island - Hill Point	Kemp et al. (2011), Kemp et al. (2017)	foraminifera	35	-76.339	-1.47	0.06	0.06	572	116	128
North Carolina	Cedar Island - Hill Point	Kemp et al. (2011), Kemp et al. (2017)	foraminifera	35	-76.339	-0.92	0.06	0.06	1468	375	107
North Carolina	Cedar Island - Hill Point	Kemp et al. (2011), Kemp et al. (2017)	foraminifera	35	-76.339	-0.96	0.06	0.06	1408	275	68
North Carolina	Cedar Island - Hill Point	Kemp et al. (2011), Kemp et al. (2017)	foraminifera	35	-76.339	-1	0.06	0.06	1354	32	49
North Carolina	Cedar Island - Hill Point	Kemp et al. (2011), Kemp et al. (2017)	foraminifera	35	-76.339	-1.04	0.06	0.06	1322	42	29
North Carolina	Cedar Island - Hill Point	Kemp et al. (2011), Kemp et al. (2017)	foraminifera	35	-76.339	-1.08	0.06	0.06	1287	30	49
North Carolina	Cedar Island - Hill Point	Kemp et al. (2011), Kemp et al. (2017)	foraminifera	35	-76.339	-1.12	0.06	0.06	1219	53	105
North Carolina	Cedar Island - Hill Point	Kemp et al. (2011), Kemp et al. (2017)	foraminifera	35	-76.339	-1.16	0.06	0.06	1155	87	88
North Carolina	Cedar Island - Hill Point	Kemp et al. (2011), Kemp et al. (2017)	foraminifera	35	-76.339	-1.2	0.06	0.06	1082	75	86
North Carolina	Cedar Island - Hill Point	Kemp et al. (2011), Kemp et al. (2017)	foraminifera	35	-76.339	-1.24	0.06	0.06	1002	90	112
North Carolina	Cedar Island - Hill Point	Kemp et al. (2011), Kemp et al. (2017)	foraminifera	35	-76.339	-1.28	0.06	0.06	941	112	94
North Carolina	Cedar Island - Hill Point	Kemp et al. (2011), Kemp et al. (2017)	foraminifera	35	-76.339	-1.31	0.06	0.06	895	118	78
North Carolina	Cedar Island - Hill Point	Kemp et al. (2011), Kemp et al. (2017)	foraminifera	35	-76.339	-1.33	0.06	0.06	860	108	71
North Carolina	Cedar Island - Hill Point	Kemp et al. (2011), Kemp et al. (2017)	foraminifera	35	-76.339	-1.35	0.06	0.06	818	90	90
North Carolina	Cedar Island - Hill Point	Kemp et al. (2011), Kemp et al. (2017)	foraminifera	35	-76.339	-1.37	0.06	0.06	789	82	97
North Carolina	Cedar Island - Hill Point	Kemp et al. (2011), Kemp et al. (2017)	foraminifera	35	-76.339	-1.39	0.06	0.06	763	84	91
North Carolina	Cedar Island - Hill Point	Kemp et al. (2011), Kemp et al. (2017)	foraminifera	35	-76.339	-1.42	0.06	0.06	725	93	72
North Carolina	Cedar Island - Hill Point	Kemp et al. (2011), Kemp et al. (2017)	foraminifera	35	-76.339	-1.46	0.06	0.06	672	103	44
North Carolina	Cedar Island - Hill Point	Kemp et al. (2011), Kemp et al. (2017)	foraminifera	35	-76.339	-1.5	0.06	0.06	623	23	38
North Carolina	Cedar Island - Hill Point	Kemp et al. (2011), Kemp et al. (2017)	foraminifera	35	-76.339	-1.54	0.06	0.06	604	27	47
North Carolina	Cedar Island - Hill Point	Kemp et al. (2011), Kemp et al. (2017)	foraminifera	35	-76.339	-1.58	0.06	0.06	586	35	70
North Carolina	Cedar Island - Hill Point	Kemp et al. (2011), Kemp et al. (2017)	foraminifera	35	-76.339	-1.62	0.06	0.06	568	35	94
North Carolina	Cedar Island - Hill Point	Kemp et al. (2011), Kemp et al. (2017)	foraminifera	35	-76.339	-1.66	0.06	0.06	505	55	204
North Carolina	Cedar Island - Hill Point	Kemp et al. (2011), Kemp et al. (2017)	foraminifera	35	-76.339	-1.7	0.06	0.06	434	100	201
North Carolina	Cedar Island - Hill Point	Kemp et al. (2011), Kemp et al. (2017)	foraminifera	35	-76.339	-1.73	0.06	0.06	381	135	179
North Carolina	Cedar Island - Hill Point	Kemp et al. (2011), Kemp et al. (2017)	foraminifera	35	-76.339	-1.75	0.06	0.06	346	156	162
North Carolina	Cedar Island - Hill Point	Kemp et al. (2011), Kemp et al. (2017)	foraminifera	35	-76.339	-1.77	0.06	0.06	312	175	144
North Carolina	Cedar Island - Hill Point	Kemp et al. (2011), Kemp et al. (2017)	foraminifera	35	-76.339	-1.79	0.06	0.06	278	190	124
North Carolina	Cedar Island - Hill Point	Kemp et al. (2011), Kemp et al. (2017)	foraminifera	35	-76.339	-1.82	0.06	0.06	229	201	97
North Carolina	Cedar Island - Hill Point	Kemp et al. (2011), Kemp et al. (2017)	foraminifera	35	-76.339	-1.86	0.06	0.06	153	161	61
North Carolina	Cedar Island - Hill Point	Kemp et al. (2011), Kemp et al. (2017)	foraminifera	35	-76.339	-1.9	0.06	0.06	100	85	64
North Carolina	Cedar Island - Hill Point	Kemp et al. (2011), Kemp et al. (2017)	foraminifera	35	-76.339	-1.94	0.06	0.06	73	80	62
North Carolina	Cedar Island - Hill Point	Kemp et al. (2011), Kemp et al. (2017)	foraminifera	35	-76.339	-1.98	0.06	0.06	46	77	55
North Carolina	Cedar Island - Hill Point	Kemp et al. (2011), Kemp et al. (2017)	foraminifera	35	-76.339	-2.02	0.06	0.06	15	61	49
North Carolina	Cedar Island - Hill Point	Kemp et al. (2011), Kemp et al. (2017)	foraminifera	35	-76.339	-2.06	0.06	0.06	-50	62	102
North Carolina	Cedar Island - Hill Point	Kemp et al. (2011), Kemp et al. (2017)	foraminifera	35	-76.339	-2.1	0.06	0.06	-112	87	83
North Carolina	Cedar Island - Hill Point	Kemp et al. (2011), Kemp et al. (2017)	foraminifera	35	-76.339	-2.12	0.06	0.06	-143	97	79
North Carolina	Cedar Island - Hill Point	Kemp et al. (2011), Kemp et al. (2017)	foraminifera	35	-76.339	-2.14	0.06	0.06	-174	99	85
North Carolina	Cedar Island - Hill Point	Kemp et al. (2011), Kemp et al. (2017)	foraminifera	35	-76.339	-2.16	0.06	0.06	-211	71	90
North Carolina	Cedar Island - Hill Point	Kemp et al. (2011), Kemp et al. (2017)	foraminifera	35	-76.339	-2.18	0.06	0.06	-270	51	54
North Carolina	Cedar Island - Hill Point	Kemp et al. (2011), Kemp et al. (2017)	foraminifera	35	-76.339	-2.2	0.06	0.06	-333	58	82
North Carolina	Cedar Island - Hill Point	Kemp et al. (2011), Kemp et al. (2017)	foraminifera	35	-76.339	-2.24	0.06	0.06	-525	118	142
North Carolina	Cedar Island - Hill Point	Kemp et al. (2011), Kemp et al. (2017)	foraminifera	35	-76.339	-2.28	0.06	0.06	-661	67	124
North Carolina	Cedar Island - Hill Point	Kemp et al. (2011), Kemp et al. (2017)	foraminifera	35	-76.339	-2.32	0.06	0.06	-731	83	62
North Carolina	Cedar Island - Hill Point	Kemp et al. (2011), Kemp et al. (2017)	foraminifera	35	-76.339	-2.36	0.06	0.06	-800	41	220
North Carolina	Cedar Island - Hill Point	Kemp et al. (2011), Kemp et al. (2017)	foraminifera	35	-76.339	-2.4	0.06	0.06	-1003	151	484
New Jersey	Cape May Courthouse	Kemp et al. (2013), Cahill et al. (2016)	foraminifera, ?13C	39.086	-74.812	0.03	0.11	0.11	2000	3	4
New Jersey	Cape May Courthouse	Kemp et al. (2013), Cahill et al. (2016)	foraminifera, ?13C	39.086	-74.812	0	0.13	0.13	1996	3	4
New Jersey	Cape May Courthouse	Kemp et al. (2013), Cahill et al. (2016)	foraminifera, ?13C	39.086	-74.812	0	0.1	0.1	1994	2	6
New Jersey	Cape May Courthouse	Kemp et al. (2013), Cahill et al. (2016)	foraminifera, ?13C	39.086	-74.812	-0.06	0.11	0.11	1993	3	6
New Jersey	Cape May Courthouse	Kemp et al. (2013), Cahill et al. (2016)	foraminifera, ?13C	39.086	-74.812	-0.07	0.11	0.11	1990	5	6
New Jersey	Cape May Courthouse	Kemp et al. (2013), Cahill et al. (2016)	foraminifera, ?13C	39.086	-74.812	-0.09	0.1	0.1	1989	6	6
New Jersey	Cape May Courthouse	Kemp et al. (2013), Cahill et al. (2016)	foraminifera, ?13C	39.086	-74.812	-0.1	0.09	0.09	1986	6	5
New Jersey	Cape May Courthouse	Kemp et al. (2013), Cahill et al. (2016)	foraminifera, ?13C	39.086	-74.812	-0.17	0.14	0.14	1984	6	3
New Jersey	Cape May Courthouse	Kemp et al. (2013), Cahill et al. (2016)	foraminifera, ?13C	39.086	-74.812	-0.15	0.11	0.11	1981	5	2
New Jersey	Cape May Courthouse	Kemp et al. (2013), Cahill et al. (2016)	foraminifera, ?13C	39.086	-74.812	-0.18	0.11	0.11	1978	2	2
New Jersey	Cape May Courthouse	Kemp et al. (2013), Cahill et al. (2016)	foraminifera, ?13C	39.086	-74.812	-0.13	0.1	0.1	1977	2	4
New Jersey	Cape May Courthouse	Kemp et al. (2013), Cahill et al. (2016)	foraminifera, ?13C	39.086	-74.812	-0.19	0.09	0.09	1974	1	7
New Jersey	Cape May Courthouse	Kemp et al. (2013), Cahill et al. (2016)	foraminifera, ?13C	39.086	-74.812	-0.22	0.11	0.11	1973	2	10
New Jersey	Cape May Courthouse	Kemp et al. (2013), Cahill et al. (2016)	foraminifera, ?13C	39.086	-74.812	-0.21	0.1	0.1	1972	3	12
New Jersey	Cape May Courthouse	Kemp et al. (2013), Cahill et al. (2016)	foraminifera, ?13C	39.086	-74.812	-0.23	0.09	0.09	1970	3	14
New Jersey	Cape May Courthouse	Kemp et al. (2013), Cahill et al. (2016)	foraminifera, ?13C	39.086	-74.812	-0.22	0.09	0.09	1967	2	13
New Jersey	Cape May Courthouse	Kemp et al. (2013), Cahill et al. (2016)	foraminifera, ?13C	39.086	-74.812	-0.24	0.09	0.09	1962	5	10
New Jersey	Cape May Courthouse	Kemp et al. (2013), Cahill et al. (2016)	foraminifera, ?13C	39.086	-74.812	-0.28	0.14	0.14	1956	8	12
New Jersey	Cape May Courthouse	Kemp et al. (2013), Cahill et al. (2016)	foraminifera, ?13C	39.086	-74.812	-0.3	0.15	0.15	1947	9	10
New Jersey	Cape May Courthouse	Kemp et al. (2013), Cahill et al. (2016)	foraminifera, ?13C	39.086	-74.812	-0.29	0.14	0.14	1941	8	9
New Jersey	Cape May Courthouse	Kemp et al. (2013), Cahill et al. (2016)	foraminifera, ?13C	39.086	-74.812	-0.29	0.21	0.21	1938	2	10
New Jersey	Cape May Courthouse	Kemp et al. (2013), Cahill et al. (2016)	foraminifera, ?13C	39.086	-74.812	-0.37	0.13	0.13	1930	4	13
New Jersey	Cape May Courthouse	Kemp et al. (2013), Cahill et al. (2016)	foraminifera, ?13C	39.086	-74.812	-0.32	0.13	0.13	1926	2	23
New Jersey	Cape May Courthouse	Kemp et al. (2013), Cahill et al. (2016)	foraminifera, ?13C	39.086	-74.812	-0.41	0.15	0.15	1924	2	26
New Jersey	Cape May Courthouse	Kemp et al. (2013), Cahill et al. (2016)	foraminifera, ?13C	39.086	-74.812	-0.41	0.14	0.14	1923	2	27
New Jersey	Cape May Courthouse	Kemp et al. (2013), Cahill et al. (2016)	foraminifera, ?13C	39.086	-74.812	-0.56	0.08	0.08	1912	10	20
New Jersey	Cape May Courthouse	Kemp et al. (2013), Cahill et al. (2016)	foraminifera, ?13C	39.086	-74.812	-0.52	0.11	0.11	1905	14	16
New Jersey	Cape May Courthouse	Kemp et al. (2013), Cahill et al. (2016)	foraminifera, ?13C	39.086	-74.812	-0.38	0.14	0.14	1896	8	13
New Jersey	Cape May Courthouse	Kemp et al. (2013), Cahill et al. (2016)	foraminifera, ?13C	39.086	-74.812	-0.4	0.14	0.14	1890	5	12
New Jersey	Cape May Courthouse	Kemp et al. (2013), Cahill et al. (2016)	foraminifera, ?13C	39.086	-74.812	-0.46	0.13	0.13	1883	6	10
New Jersey	Cape May Courthouse	Kemp et al. (2013), Cahill et al. (2016)	foraminifera, ?13C	39.086	-74.812	-0.44	0.13	0.13	1878	8	9
New Jersey	Cape May Courthouse	Kemp et al. (2013), Cahill et al. (2016)	foraminifera, ?13C	39.086	-74.812	-0.54	0.16	0.16	1875	4	8
New Jersey	Cape May Courthouse	Kemp et al. (2013), Cahill et al. (2016)	foraminifera, ?13C	39.086	-74.812	-0.53	0.15	0.15	1869	4	9
New Jersey	Cape May Courthouse	Kemp et al. (2013), Cahill et al. (2016)	foraminifera, ?13C	39.086	-74.812	-0.51	0.15	0.15	1863	8	8
New Jersey	Cape May Courthouse	Kemp et al. (2013), Cahill et al. (2016)	foraminifera, ?13C	39.086	-74.812	-0.62	0.12	0.12	1859	9	6
New Jersey	Cape May Courthouse	Kemp et al. (2013), Cahill et al. (2016)	foraminifera, ?13C	39.086	-74.812	-0.63	0.11	0.11	1843	15	45
New Jersey	Cape May Courthouse	Kemp et al. (2013), Cahill et al. (2016)	foraminifera, ?13C	39.086	-74.812	-0.66	0.11	0.11	1759	89	0
New Jersey	Cape May Courthouse	Kemp et al. (2013), Cahill et al. (2016)	foraminifera, ?13C	39.086	-74.812	-0.58	0.12	0.12	1750	91	11
New Jersey	Cape May Courthouse	Kemp et al. (2013), Cahill et al. (2016)	foraminifera, ?13C	39.086	-74.812	-0.79	0.09	0.09	1741	93	6
New Jersey	Cape May Courthouse	Kemp et al. (2013), Cahill et al. (2016)	foraminifera, ?13C	39.086	-74.812	-0.75	0.13	0.13	1729	75	22
New Jersey	Cape May Courthouse	Kemp et al. (2013), Cahill et al. (2016)	foraminifera, ?13C	39.086	-74.812	-0.79	0.11	0.11	1724	35	29
New Jersey	Cape May Courthouse	Kemp et al. (2013), Cahill et al. (2016)	foraminifera, ?13C	39.086	-74.812	-0.89	0.09	0.09	1708	14	31
New Jersey	Cape May Courthouse	Kemp et al. (2013), Cahill et al. (2016)	foraminifera, ?13C	39.086	-74.812	-0.9	0.11	0.11	1680	29	15
New Jersey	Cape May Courthouse	Kemp et al. (2013), Cahill et al. (2016)	foraminifera, ?13C	39.086	-74.812	-0.89	0.13	0.13	1661	12	12
New Jersey	Cape May Courthouse	Kemp et al. (2013), Cahill et al. (2016)	foraminifera, ?13C	39.086	-74.812	-0.89	0.16	0.16	1647	13	16
New Jersey	Cape May Courthouse	Kemp et al. (2013), Cahill et al. (2016)	foraminifera, ?13C	39.086	-74.812	-0.96	0.09	0.09	1622	17	37
New Jersey	Cape May Courthouse	Kemp et al. (2013), Cahill et al. (2016)	foraminifera, ?13C	39.086	-74.812	-0.97	0.09	0.09	1604	29	31
New Jersey	Cape May Courthouse	Kemp et al. (2013), Cahill et al. (2016)	foraminifera, ?13C	39.086	-74.812	-0.97	0.11	0.11	1587	37	23
New Jersey	Cape May Courthouse	Kemp et al. (2013), Cahill et al. (2016)	foraminifera, ?13C	39.086	-74.812	-1.1	0.13	0.13	1538	32	43
New Jersey	Cape May Courthouse	Kemp et al. (2013), Cahill et al. (2016)	foraminifera, ?13C	39.086	-74.812	-1.14	0.1	0.1	1525	36	44
New Jersey	Cape May Courthouse	Kemp et al. (2013), Cahill et al. (2016)	foraminifera, ?13C	39.086	-74.812	-1.1	0.13	0.13	1506	44	39
New Jersey	Cape May Courthouse	Kemp et al. (2013), Cahill et al. (2016)	foraminifera, ?13C	39.086	-74.812	-1.38	0.15	0.15	1320	50	45
New Jersey	Cape May Courthouse	Kemp et al. (2013), Cahill et al. (2016)	foraminifera, ?13C	39.086	-74.812	-1.48	0.09	0.09	1312	52	40
New Jersey	Cape May Courthouse	Kemp et al. (2013), Cahill et al. (2016)	foraminifera, ?13C	39.086	-74.812	-1.49	0.12	0.12	1285	48	31
New Jersey	Cape May Courthouse	Kemp et al. (2013), Cahill et al. (2016)	foraminifera, ?13C	39.086	-74.812	-1.43	0.12	0.12	1265	11	31
New Jersey	Cape May Courthouse	Kemp et al. (2013), Cahill et al. (2016)	foraminifera, ?13C	39.086	-74.812	-1.37	0.19	0.19	1248	17	36
New Jersey	Cape May Courthouse	Kemp et al. (2013), Cahill et al. (2016)	foraminifera, ?13C	39.086	-74.812	-1.49	0.1	0.1	1227	30	30
New Jersey	Cape May Courthouse	Kemp et al. (2013), Cahill et al. (2016)	foraminifera, ?13C	39.086	-74.812	-1.32	0.17	0.17	1205	33	25
New Jersey	Cape May Courthouse	Kemp et al. (2013), Cahill et al. (2016)	foraminifera, ?13C	39.086	-74.812	-1.33	0.24	0.24	1187	20	33
New Jersey	Cape May Courthouse	Kemp et al. (2013), Cahill et al. (2016)	foraminifera, ?13C	39.086	-74.812	-1.32	0.15	0.15	1167	23	49
New Jersey	Cape May Courthouse	Kemp et al. (2013), Cahill et al. (2016)	foraminifera, ?13C	39.086	-74.812	-1.53	0.16	0.16	1142	39	54
New Jersey	Cape May Courthouse	Kemp et al. (2013), Cahill et al. (2016)	foraminifera, ?13C	39.086	-74.812	-1.56	0.17	0.17	1118	50	48
New Jersey	Cape May Courthouse	Kemp et al. (2013), Cahill et al. (2016)	foraminifera, ?13C	39.086	-74.812	-1.44	0.27	0.27	1101	54	39
New Jersey	Cape May Courthouse	Kemp et al. (2013), Cahill et al. (2016)	foraminifera, ?13C	39.086	-74.812	-1.59	0.1	0.1	1051	51	23
New Jersey	Cape May Courthouse	Kemp et al. (2013), Cahill et al. (2016)	foraminifera, ?13C	39.086	-74.812	-1.56	0.15	0.15	1033	41	34
New Jersey	Cape May Courthouse	Kemp et al. (2013), Cahill et al. (2016)	foraminifera, ?13C	39.086	-74.812	-1.7	0.1	0.1	1021	38	32
New Jersey	Cape May Courthouse	Kemp et al. (2013), Cahill et al. (2016)	foraminifera, ?13C	39.086	-74.812	-1.7	0.1	0.1	1003	36	25
New Jersey	Cape May Courthouse	Kemp et al. (2013), Cahill et al. (2016)	foraminifera, ?13C	39.086	-74.812	-1.65	0.24	0.24	991	32	25
New Jersey	Cape May Courthouse	Kemp et al. (2013), Cahill et al. (2016)	foraminifera, ?13C	39.086	-74.812	-1.65	0.19	0.19	977	16	32
New Jersey	Leeds Point	Kemp et al. (2013), Cahill et al. (2016)	foraminifera, ?13C	39.496	-74.418	-1.16	0.13	0.13	1449	34	6
New Jersey	Leeds Point	Kemp et al. (2013), Cahill et al. (2016)	foraminifera, ?13C	39.496	-74.418	-1.18	0.11	0.11	1431	29	50
New Jersey	Leeds Point	Kemp et al. (2013), Cahill et al. (2016)	foraminifera, ?13C	39.496	-74.418	-1.32	0.17	0.17	1309	50	96
New Jersey	Leeds Point	Kemp et al. (2013), Cahill et al. (2016)	foraminifera, ?13C	39.496	-74.418	-1.42	0.14	0.14	1268	68	109
New Jersey	Leeds Point	Kemp et al. (2013), Cahill et al. (2016)	foraminifera, ?13C	39.496	-74.418	-1.53	0.12	0.12	1166	113	99
New Jersey	Leeds Point	Kemp et al. (2013), Cahill et al. (2016)	foraminifera, ?13C	39.496	-74.418	-1.67	0.15	0.15	1009	65	26
New Jersey	Leeds Point	Kemp et al. (2013), Cahill et al. (2016)	foraminifera, ?13C	39.496	-74.418	-1.63	0.15	0.15	997	48	21
New Jersey	Leeds Point	Kemp et al. (2013), Cahill et al. (2016)	foraminifera, ?13C	39.496	-74.418	-1.71	0.15	0.15	971	33	42
New Jersey	Leeds Point	Kemp et al. (2013), Cahill et al. (2016)	foraminifera, ?13C	39.496	-74.418	-1.76	0.13	0.13	954	22	51
New Jersey	Leeds Point	Kemp et al. (2013), Cahill et al. (2016)	foraminifera, ?13C	39.496	-74.418	-1.81	0.12	0.12	914	39	52
New Jersey	Leeds Point	Kemp et al. (2013), Cahill et al. (2016)	foraminifera, ?13C	39.496	-74.418	-1.79	0.17	0.17	890	28	65
New Jersey	Leeds Point	Kemp et al. (2013), Cahill et al. (2016)	foraminifera, ?13C	39.496	-74.418	-1.75	0.13	0.13	873	17	65
New Jersey	Leeds Point	Kemp et al. (2013), Cahill et al. (2016)	foraminifera, ?13C	39.496	-74.418	-1.89	0.15	0.15	844	38	57
New Jersey	Leeds Point	Kemp et al. (2013), Cahill et al. (2016)	foraminifera, ?13C	39.496	-74.418	-1.86	0.12	0.12	818	49	48
New Jersey	Leeds Point	Kemp et al. (2013), Cahill et al. (2016)	foraminifera, ?13C	39.496	-74.418	-1.89	0.17	0.17	802	51	47
New Jersey	Leeds Point	Kemp et al. (2013), Cahill et al. (2016)	foraminifera, ?13C	39.496	-74.418	-1.94	0.13	0.13	785	46	42
New Jersey	Leeds Point	Kemp et al. (2013), Cahill et al. (2016)	foraminifera, ?13C	39.496	-74.418	-2.05	0.13	0.13	774	29	43
New Jersey	Leeds Point	Kemp et al. (2013), Cahill et al. (2016)	foraminifera, ?13C	39.496	-74.418	-2	0.13	0.13	761	13	40
New Jersey	Leeds Point	Kemp et al. (2013), Cahill et al. (2016)	foraminifera, ?13C	39.496	-74.418	-2.02	0.18	0.18	734	28	31
New Jersey	Leeds Point	Kemp et al. (2013), Cahill et al. (2016)	foraminifera, ?13C	39.496	-74.418	-2	0.16	0.16	721	28	30
New Jersey	Leeds Point	Kemp et al. (2013), Cahill et al. (2016)	foraminifera, ?13C	39.496	-74.418	-2.04	0.13	0.13	710	26	30
New Jersey	Leeds Point	Kemp et al. (2013), Cahill et al. (2016)	foraminifera, ?13C	39.496	-74.418	-2.07	0.12	0.12	700	23	26
New Jersey	Leeds Point	Kemp et al. (2013), Cahill et al. (2016)	foraminifera, ?13C	39.496	-74.418	-2.1	0.11	0.11	676	29	9
New Jersey	Leeds Point	Kemp et al. (2013), Cahill et al. (2016)	foraminifera, ?13C	39.496	-74.418	-2.12	0.11	0.11	664	19	15
New Jersey	Leeds Point	Kemp et al. (2013), Cahill et al. (2016)	foraminifera, ?13C	39.496	-74.418	-2.14	0.1	0.1	631	26	38
New Jersey	Leeds Point	Kemp et al. (2013), Cahill et al. (2016)	foraminifera, ?13C	39.496	-74.418	-2.19	0.11	0.11	589	43	12
New Jersey	Leeds Point	Kemp et al. (2013), Cahill et al. (2016)	foraminifera, ?13C	39.496	-74.418	-2.22	0.12	0.12	577	28	12
New Jersey	Leeds Point	Kemp et al. (2013), Cahill et al. (2016)	foraminifera, ?13C	39.496	-74.418	-2.22	0.13	0.13	573	19	19
New Jersey	Leeds Point	Kemp et al. (2013), Cahill et al. (2016)	foraminifera, ?13C	39.496	-74.418	-2.23	0.12	0.12	569	18	27
New Jersey	Leeds Point	Kemp et al. (2013), Cahill et al. (2016)	foraminifera, ?13C	39.496	-74.418	-2.33	0.12	0.12	563	15	39
New Jersey	Leeds Point	Kemp et al. (2013), Cahill et al. (2016)	foraminifera, ?13C	39.496	-74.418	-2.38	0.14	0.14	556	15	51
New Jersey	Leeds Point	Kemp et al. (2013), Cahill et al. (2016)	foraminifera, ?13C	39.496	-74.418	-2.36	0.11	0.11	554	15	56
New Jersey	Leeds Point	Kemp et al. (2013), Cahill et al. (2016)	foraminifera, ?13C	39.496	-74.418	-2.44	0.12	0.12	549	12	66
New Jersey	Leeds Point	Kemp et al. (2013), Cahill et al. (2016)	foraminifera, ?13C	39.496	-74.418	-2.49	0.13	0.13	547	8	73
New Jersey	Leeds Point	Kemp et al. (2013), Cahill et al. (2016)	foraminifera, ?13C	39.496	-74.418	-2.45	0.1	0.1	531	13	65
New Jersey	Leeds Point	Kemp et al. (2013), Cahill et al. (2016)	foraminifera, ?13C	39.496	-74.418	-2.47	0.13	0.13	509	29	52
New Jersey	Leeds Point	Kemp et al. (2013), Cahill et al. (2016)	foraminifera, ?13C	39.496	-74.418	-2.5	0.09	0.09	488	42	38
New Jersey	Leeds Point	Kemp et al. (2013), Cahill et al. (2016)	foraminifera, ?13C	39.496	-74.418	-2.52	0.1	0.1	467	50	22
New Jersey	Leeds Point	Kemp et al. (2013), Cahill et al. (2016)	foraminifera, ?13C	39.496	-74.418	-2.57	0.11	0.11	459	51	17
New Jersey	Leeds Point	Kemp et al. (2013), Cahill et al. (2016)	foraminifera, ?13C	39.496	-74.418	-2.58	0.16	0.16	451	49	12
New Jersey	Leeds Point	Kemp et al. (2013), Cahill et al. (2016)	foraminifera, ?13C	39.496	-74.418	-2.66	0.12	0.12	443	42	15
New Jersey	Leeds Point	Kemp et al. (2013), Cahill et al. (2016)	foraminifera, ?13C	39.496	-74.418	-2.44	0.12	0.12	425	29	31
New Jersey	Leeds Point	Kemp et al. (2013), Cahill et al. (2016)	foraminifera, ?13C	39.496	-74.418	-2.53	0.12	0.12	412	27	33
New Jersey	Leeds Point	Kemp et al. (2013), Cahill et al. (2016)	foraminifera, ?13C	39.496	-74.418	-2.48	0.11	0.11	407	29	35
New Jersey	Leeds Point	Kemp et al. (2013), Cahill et al. (2016)	foraminifera, ?13C	39.496	-74.418	-2.61	0.17	0.17	394	30	42
New Jersey	Leeds Point	Kemp et al. (2013), Cahill et al. (2016)	foraminifera, ?13C	39.496	-74.418	-2.73	0.14	0.14	337	36	40
New Jersey	Leeds Point	Kemp et al. (2013), Cahill et al. (2016)	foraminifera, ?13C	39.496	-74.418	-2.81	0.16	0.16	305	47	36
New Jersey	Leeds Point	Kemp et al. (2013), Cahill et al. (2016)	foraminifera, ?13C	39.496	-74.418	-3.07	0.15	0.15	134	60	31
New Jersey	Leeds Point	Kemp et al. (2013), Cahill et al. (2016)	foraminifera, ?13C	39.496	-74.418	-3.42	0.07	0.07	59	48	113
New Jersey	Leeds Point	Kemp et al. (2013), Cahill et al. (2016)	foraminifera, ?13C	39.496	-74.418	-3.46	0.08	0.08	4	79	125
New Jersey	Leeds Point	Kemp et al. (2013), Cahill et al. (2016)	foraminifera, ?13C	39.496	-74.418	-3.49	0.06	0.06	-28	99	124
New Jersey	Leeds Point	Kemp et al. (2013), Cahill et al. (2016)	foraminifera, ?13C	39.496	-74.418	-3.62	0.15	0.15	-49	109	116
New Jersey	Leeds Point	Kemp et al. (2013), Cahill et al. (2016)	foraminifera, ?13C	39.496	-74.418	-3.61	0.09	0.09	-102	124	94
New Jersey	Leeds Point	Kemp et al. (2013), Cahill et al. (2016)	foraminifera, ?13C	39.496	-74.418	-3.7	0.15	0.15	-156	123	58
New Jersey	Leeds Point	Kemp et al. (2013), Cahill et al. (2016)	foraminifera, ?13C	39.496	-74.418	-3.65	0.06	0.06	-224	55	6
New Jersey	Leeds Point	Kemp et al. (2013), Cahill et al. (2016)	foraminifera, ?13C	39.496	-74.418	-3.81	0.15	0.15	-253	45	18
New Jersey	Leeds Point	Kemp et al. (2013), Cahill et al. (2016)	foraminifera, ?13C	39.496	-74.418	-3.75	0.04	0.04	-274	44	24
New Jersey	Leeds Point	Kemp et al. (2013), Cahill et al. (2016)	foraminifera, ?13C	39.496	-74.418	-3.81	0.05	0.05	-293	39	36
New Jersey	Leeds Point	Kemp et al. (2013), Cahill et al. (2016)	foraminifera, ?13C	39.496	-74.418	-3.9	0.07	0.07	-303	39	34
New Jersey	Leeds Point	Kemp et al. (2013), Cahill et al. (2016)	foraminifera, ?13C	39.496	-74.418	-3.85	0.05	0.05	-310	40	32
New Jersey	Leeds Point	Kemp et al. (2013), Cahill et al. (2016)	foraminifera, ?13C	39.496	-74.418	-3.95	0.08	0.08	-321	41	27
New Jersey	Leeds Point	Kemp et al. (2013), Cahill et al. (2016)	foraminifera, ?13C	39.496	-74.418	-3.93	0.09	0.09	-328	43	25
New Jersey	Leeds Point	Kemp et al. (2013), Cahill et al. (2016)	foraminifera, ?13C	39.496	-74.418	-3.98	0.07	0.07	-339	44	23
New Jersey	Leeds Point	Kemp et al. (2013), Cahill et al. (2016)	foraminifera, ?13C	39.496	-74.418	-3.95	0.08	0.08	-347	41	23
New Jersey	Leeds Point	Kemp et al. (2013), Cahill et al. (2016)	foraminifera, ?13C	39.496	-74.418	-4.03	0.07	0.07	-393	29	45
New Jersey	Leeds Point	Kemp et al. (2013), Cahill et al. (2016)	foraminifera, ?13C	39.496	-74.418	-4.05	0.07	0.07	-425	12	73
New Jersey	Leeds Point	Kemp et al. (2013), Cahill et al. (2016)	foraminifera, ?13C	39.496	-74.418	-4.19	0.17	0.17	-441	19	89
New York	Pelham Bay	Kemp et al. (2017)	foraminifera, ?13C	40.87	-73.808	-0.14	0.11	0.11	1994	12	14
New York	Pelham Bay	Kemp et al. (2017)	foraminifera, ?13C	40.87	-73.808	-0.25	0.12	0.12	1986	14	11
New York	Pelham Bay	Kemp et al. (2017)	foraminifera, ?13C	40.87	-73.808	-0.18	0.1	0.1	1973	12	8
New York	Pelham Bay	Kemp et al. (2017)	foraminifera, ?13C	40.87	-73.808	0	0.06	0.06	1965	3	3
New York	Pelham Bay	Kemp et al. (2017)	foraminifera, ?13C	40.87	-73.808	-0.01	0.08	0.08	1963	3	2
New York	Pelham Bay	Kemp et al. (2017)	foraminifera, ?13C	40.87	-73.808	-0.04	0.06	0.06	1956	4	4
New York	Pelham Bay	Kemp et al. (2017)	foraminifera, ?13C	40.87	-73.808	-0.05	0.06	0.06	1954	4	5
New York	Pelham Bay	Kemp et al. (2017)	foraminifera, ?13C	40.87	-73.808	-0.08	0.05	0.05	1952	5	8
New York	Pelham Bay	Kemp et al. (2017)	foraminifera, ?13C	40.87	-73.808	-0.09	0.06	0.06	1949	6	10
New York	Pelham Bay	Kemp et al. (2017)	foraminifera, ?13C	40.87	-73.808	-0.11	0.06	0.06	1943	9	10
New York	Pelham Bay	Kemp et al. (2017)	foraminifera, ?13C	40.87	-73.808	-0.12	0.06	0.06	1938	9	8
New York	Pelham Bay	Kemp et al. (2017)	foraminifera, ?13C	40.87	-73.808	-0.17	0.06	0.06	1935	8	8
New York	Pelham Bay	Kemp et al. (2017)	foraminifera, ?13C	40.87	-73.808	-0.16	0.06	0.06	1932	8	9
New York	Pelham Bay	Kemp et al. (2017)	foraminifera, ?13C	40.87	-73.808	-0.2	0.05	0.05	1925	10	12
New York	Pelham Bay	Kemp et al. (2017)	foraminifera, ?13C	40.87	-73.808	-0.16	0.11	0.11	1919	11	14
New York	Pelham Bay	Kemp et al. (2017)	foraminifera, ?13C	40.87	-73.808	-0.23	0.06	0.06	1912	11	13
New York	Pelham Bay	Kemp et al. (2017)	foraminifera, ?13C	40.87	-73.808	-0.23	0.07	0.07	1907	11	20
New York	Pelham Bay	Kemp et al. (2017)	foraminifera, ?13C	40.87	-73.808	-0.26	0.08	0.08	1905	11	29
New York	Pelham Bay	Kemp et al. (2017)	foraminifera, ?13C	40.87	-73.808	-0.29	0.06	0.06	1902	13	36
New York	Pelham Bay	Kemp et al. (2017)	foraminifera, ?13C	40.87	-73.808	-0.29	0.07	0.07	1874	32	26
New York	Pelham Bay	Kemp et al. (2017)	foraminifera, ?13C	40.87	-73.808	-0.36	0.04	0.04	1860	33	20
New York	Pelham Bay	Kemp et al. (2017)	foraminifera, ?13C	40.87	-73.808	-0.37	0.04	0.04	1852	26	18
New York	Pelham Bay	Kemp et al. (2017)	foraminifera, ?13C	40.87	-73.808	-0.39	0.04	0.04	1845	21	16
New York	Pelham Bay	Kemp et al. (2017)	foraminifera, ?13C	40.87	-73.808	-0.41	0.04	0.04	1838	19	13
New York	Pelham Bay	Kemp et al. (2017)	foraminifera, ?13C	40.87	-73.808	-0.43	0.04	0.04	1831	16	11
New York	Pelham Bay	Kemp et al. (2017)	foraminifera, ?13C	40.87	-73.808	-0.46	0.04	0.04	1813	17	48
New York	Pelham Bay	Kemp et al. (2017)	foraminifera, ?13C	40.87	-73.808	-0.45	0.06	0.06	1789	31	58
New York	Pelham Bay	Kemp et al. (2017)	foraminifera, ?13C	40.87	-73.808	-0.49	0.04	0.04	1766	44	57
New York	Pelham Bay	Kemp et al. (2017)	foraminifera, ?13C	40.87	-73.808	-0.53	0.03	0.03	1744	46	56
New York	Pelham Bay	Kemp et al. (2017)	foraminifera, ?13C	40.87	-73.808	-0.55	0.04	0.04	1704	58	43
New York	Pelham Bay	Kemp et al. (2017)	foraminifera, ?13C	40.87	-73.808	-0.57	0.04	0.04	1659	52	40
New York	Pelham Bay	Kemp et al. (2017)	foraminifera, ?13C	40.87	-73.808	-0.59	0.04	0.04	1644	50	38
New York	Pelham Bay	Kemp et al. (2017)	foraminifera, ?13C	40.87	-73.808	-0.62	0.02	0.02	1629	44	35
New York	Pelham Bay	Kemp et al. (2017)	foraminifera, ?13C	40.87	-73.808	-1.28	0.14	0.14	1609	29	32
New York	Pelham Bay	Kemp et al. (2017)	foraminifera, ?13C	40.87	-73.808	-0.73	0.08	0.08	1580	31	35
New York	Pelham Bay	Kemp et al. (2017)	foraminifera, ?13C	40.87	-73.808	-0.96	0.23	0.23	1556	34	36
New York	Pelham Bay	Kemp et al. (2017)	foraminifera, ?13C	40.87	-73.808	-0.92	0.17	0.17	1543	32	36
New York	Pelham Bay	Kemp et al. (2017)	foraminifera, ?13C	40.87	-73.808	-0.89	0.17	0.17	1533	31	39
New York	Pelham Bay	Kemp et al. (2017)	foraminifera, ?13C	40.87	-73.808	-0.88	0.14	0.14	1518	32	52
New York	Pelham Bay	Kemp et al. (2017)	foraminifera, ?13C	40.87	-73.808	-1.04	0.21	0.21	1495	42	64
New York	Pelham Bay	Kemp et al. (2017)	foraminifera, ?13C	40.87	-73.808	-1.05	0.18	0.18	1472	53	69
New York	Pelham Bay	Kemp et al. (2017)	foraminifera, ?13C	40.87	-73.808	-1.08	0.16	0.16	1450	60	70
New York	Pelham Bay	Kemp et al. (2017)	foraminifera, ?13C	40.87	-73.808	-1.06	0.1	0.1	1430	63	83
New York	Pelham Bay	Kemp et al. (2017)	foraminifera, ?13C	40.87	-73.808	-1.05	0.17	0.17	1408	57	92
New York	Pelham Bay	Kemp et al. (2017)	foraminifera, ?13C	40.87	-73.808	-0.97	0.18	0.18	1387	46	94
New York	Pelham Bay	Kemp et al. (2017)	foraminifera, ?13C	40.87	-73.808	-1.11	0.14	0.14	1374	25	93
New York	Pelham Bay	Kemp et al. (2017)	foraminifera, ?13C	40.87	-73.808	-1.05	0.16	0.16	1363	14	85
New York	Pelham Bay	Kemp et al. (2017)	foraminifera, ?13C	40.87	-73.808	-1.22	0.11	0.11	1345	26	69
New York	Pelham Bay	Kemp et al. (2017)	foraminifera, ?13C	40.87	-73.808	-1.22	0.15	0.15	1294	35	22
New York	Pelham Bay	Kemp et al. (2017)	foraminifera, ?13C	40.87	-73.808	-1.18	0.15	0.15	1258	27	82
New York	Pelham Bay	Kemp et al. (2017)	foraminifera, ?13C	40.87	-73.808	-1.64	0.12	0.12	1219	55	109
New York	Pelham Bay	Kemp et al. (2017)	foraminifera, ?13C	40.87	-73.808	-1.55	0.14	0.14	1180	83	119
New York	Pelham Bay	Kemp et al. (2017)	foraminifera, ?13C	40.87	-73.808	-1.35	0.15	0.15	1142	102	121
New York	Pelham Bay	Kemp et al. (2017)	foraminifera, ?13C	40.87	-73.808	-1.26	0.1	0.1	1107	108	122
New York	Pelham Bay	Kemp et al. (2017)	foraminifera, ?13C	40.87	-73.808	-1.33	0.12	0.12	1067	116	112
New York	Pelham Bay	Kemp et al. (2017)	foraminifera, ?13C	40.87	-73.808	-1.44	0.09	0.09	1029	117	108
New York	Pelham Bay	Kemp et al. (2017)	foraminifera, ?13C	40.87	-73.808	-1.42	0.08	0.08	993	107	105
New York	Pelham Bay	Kemp et al. (2017)	foraminifera, ?13C	40.87	-73.808	-1.67	0.12	0.12	956	78	94
New York	Pelham Bay	Kemp et al. (2017)	foraminifera, ?13C	40.87	-73.808	-1.41	0.09	0.09	936	43	98
New York	Pelham Bay	Kemp et al. (2017)	foraminifera, ?13C	40.87	-73.808	-1.55	0.1	0.1	927	27	110
New York	Pelham Bay	Kemp et al. (2017)	foraminifera, ?13C	40.87	-73.808	-1.7	0.12	0.12	912	28	118
New York	Pelham Bay	Kemp et al. (2017)	foraminifera, ?13C	40.87	-73.808	-1.58	0.18	0.18	889	32	116
New York	Pelham Bay	Kemp et al. (2017)	foraminifera, ?13C	40.87	-73.808	-1.49	0.08	0.08	868	43	109
New York	Pelham Bay	Kemp et al. (2017)	foraminifera, ?13C	40.87	-73.808	-1.52	0.09	0.09	849	51	107
New York	Pelham Bay	Kemp et al. (2017)	foraminifera, ?13C	40.87	-73.808	-1.59	0.09	0.09	829	58	98
New York	Pelham Bay	Kemp et al. (2017)	foraminifera, ?13C	40.87	-73.808	-1.56	0.09	0.09	807	61	88
New York	Pelham Bay	Kemp et al. (2017)	foraminifera, ?13C	40.87	-73.808	-1.94	0.1	0.1	790	65	87
New York	Pelham Bay	Kemp et al. (2017)	foraminifera, ?13C	40.87	-73.808	-1.6	0.08	0.08	769	65	86
New York	Pelham Bay	Kemp et al. (2017)	foraminifera, ?13C	40.87	-73.808	-1.61	0.08	0.08	739	75	98
New York	Pelham Bay	Kemp et al. (2017)	foraminifera, ?13C	40.87	-73.808	-1.62	0.09	0.09	711	80	103
New York	Pelham Bay	Kemp et al. (2017)	foraminifera, ?13C	40.87	-73.808	-1.64	0.09	0.09	683	89	103
New York	Pelham Bay	Kemp et al. (2017)	foraminifera, ?13C	40.87	-73.808	-1.66	0.1	0.1	657	91	101
New York	Pelham Bay	Kemp et al. (2017)	foraminifera, ?13C	40.87	-73.808	-1.71	0.12	0.12	629	96	95
New York	Pelham Bay	Kemp et al. (2017)	foraminifera, ?13C	40.87	-73.808	-1.72	0.08	0.08	601	93	89
New York	Pelham Bay	Kemp et al. (2017)	foraminifera, ?13C	40.87	-73.808	-1.68	0.08	0.08	574	83	81
Norway	Svinoyosen - core T3 0m	Barnett et al. (2015)	foraminifera (non TF)	68.321	15.583	0.09	0.13	0.13	1964	6	6
Norway	Svinoyosen - core T3 0m	Barnett et al. (2015)	foraminifera (non TF)	68.321	15.583	0.08	0.13	0.13	1955	8	8
Norway	Svinoyosen - core T3 0m	Barnett et al. (2015)	foraminifera (non TF)	68.321	15.583	0.07	0.13	0.13	1937	15	15
Norway	Svinoyosen - core T3 0m	Barnett et al. (2015)	foraminifera (non TF)	68.321	15.583	0.06	0.13	0.13	1908	35	35
Norway	Svinoyosen - core T3 0m	Barnett et al. (2015)	foraminifera (non TF)	68.321	15.583	0	0.13	0.13	1800	50	50
Norway	Svinoyosen - core T3 0m	Barnett et al. (2015)	Sediment	68.321	15.583	0.69	0.24	0.24	1375	125	125
Norway	Svinoyosen - core T3 0m	Barnett et al. (2015)	Sediment	68.321	15.583	0.66	0.24	0.24	1200	100	100
Norway	Svinoyosen - core T3 0m	Barnett et al. (2015)	Sediment	68.321	15.583	0.64	0.24	0.24	875	125	125
Norway	Svinoyosen - core T3 0m	Barnett et al. (2015)	Sediment	68.321	15.583	1.5	0.65	0.65	200	200	200
Norway	Svinoyosen - core T3 0m	Barnett et al. (2015)	Sediment	68.321	15.583	1.4	0.65	0.65	-202	152	152
Norway	Svinoyosen - core T3 0m	Barnett et al. (2015)	Sediment	68.321	15.583	1.38	0.65	0.65	-304	97	97
Norway	Svinoyosen - core T3 0m	Barnett et al. (2015)	foraminifera (non TF)	68.321	15.583	1.3	0.65	0.65	-830	63	63
Norway	Svinoyosen - core T3 0m	Barnett et al. (2015)	foraminifera (non TF)	68.321	15.583	1.28	0.65	0.65	-578	174	174
Norway	Svinoyosen - core T3 0m	Barnett et al. (2015)	foraminifera (non TF)	68.321	15.583	1.23	0.65	0.65	-552	140	140
Norway	Storosen - core T3 15m	Barnett et al. (2015)	Testates	68.347	15.694	-0.08	0.08	0.08	2011	1	1
Norway	Storosen - core T3 15m	Barnett et al. (2015)	Testates	68.347	15.694	0.01	0.08	0.08	2008	1	1
Norway	Storosen - core T3 15m	Barnett et al. (2015)	Testates	68.347	15.694	0.02	0.08	0.08	2001	1	1
Norway	Storosen - core T3 15m	Barnett et al. (2015)	Testates	68.347	15.694	0.13	0.08	0.08	1994	1	1
Norway	Storosen - core T3 15m	Barnett et al. (2015)	Testates	68.347	15.694	0	0.08	0.08	1985	3	3
Norway	Storosen - core T3 15m	Barnett et al. (2015)	Testates	68.347	15.694	0.21	0.08	0.08	1977	4	4
Norway	Storosen - core T3 15m	Barnett et al. (2015)	Testates	68.347	15.694	0.03	0.08	0.08	1967	5	5
Norway	Storosen - core T3 15m	Barnett et al. (2015)	Testates	68.347	15.694	0.18	0.08	0.08	1938	13	13
Magdalen Islands	Les Sillons	Barnett et al. (2017)	Foraminifera	47.487	-61.712	-0.02	0.07	0.07	1992	16	16
Magdalen Islands	Les Sillons	Barnett et al. (2017)	Foraminifera	47.487	-61.712	-0.08	0.07	0.07	1965	19	19
Magdalen Islands	Les Sillons	Barnett et al. (2017)	Foraminifera	47.487	-61.712	-0.1	0.07	0.07	1947	28	28
Magdalen Islands	Les Sillons	Barnett et al. (2017)	Foraminifera	47.487	-61.712	-0.12	0.07	0.07	1947	28	28
Magdalen Islands	Les Sillons	Barnett et al. (2017)	Foraminifera	47.487	-61.712	-0.18	0.07	0.07	1940	29	29
Magdalen Islands	Les Sillons	Barnett et al. (2017)	Foraminifera	47.487	-61.712	-0.18	0.07	0.07	1933	30	30
Magdalen Islands	Les Sillons	Barnett et al. (2017)	Foraminifera	47.487	-61.712	-0.19	0.07	0.07	1926	35	35
Magdalen Islands	Les Sillons	Barnett et al. (2017)	Foraminifera	47.487	-61.712	-0.21	0.07	0.07	1920	45	45
Magdalen Islands	Les Sillons	Barnett et al. (2017)	Foraminifera	47.487	-61.712	-0.2	0.07	0.07	1913	51	51
Magdalen Islands	Les Sillons	Barnett et al. (2017)	Foraminifera	47.487	-61.712	-0.22	0.07	0.07	1904	47	47
Magdalen Islands	Les Sillons	Barnett et al. (2017)	Foraminifera	47.487	-61.712	-0.25	0.07	0.07	1894	43	43
Magdalen Islands	Les Sillons	Barnett et al. (2017)	Foraminifera	47.487	-61.712	-0.28	0.07	0.07	1871	41	41
Magdalen Islands	Les Sillons	Barnett et al. (2017)	Testates	47.487	-61.712	-0.21	0.1	0.1	1933	30	30
Magdalen Islands	Les Sillons	Barnett et al. (2017)	Testates	47.487	-61.712	-0.23	0.1	0.1	1904	47	47
Magdalen Islands	Les Sillons	Barnett et al. (2017)	Testates	47.487	-61.712	-0.28	0.1	0.1	1886	41	41
Magdalen Islands	Les Sillons	Barnett et al. (2017)	Testates	47.487	-61.712	-0.33	0.1	0.1	1871	41	41
Magdalen Islands	Les Sillons	Barnett et al. (2017)	Testates	47.487	-61.712	-0.39	0.1	0.1	1857	40	40
Magdalen Islands	Les Sillons	Barnett et al. (2017)	Testates	47.487	-61.712	-0.38	0.1	0.1	1842	37	37
Magdalen Islands	Les Sillons	Barnett et al. (2017)	Testates	47.487	-61.712	-0.37	0.1	0.1	1828	36	36
Magdalen Islands	Les Sillons	Barnett et al. (2017)	Testates	47.487	-61.712	-0.39	0.11	0.11	1813	33	33
Magdalen Islands	Les Sillons	Barnett et al. (2017)	Testates	47.487	-61.712	-0.41	0.11	0.11	1794	41	41
Magdalen Islands	Les Sillons	Barnett et al. (2017)	Testates	47.487	-61.712	-0.46	0.11	0.11	1775	40	40
Magdalen Islands	Les Sillons	Barnett et al. (2017)	Testates	47.487	-61.712	-0.5	0.1	0.1	1758	39	39
Magdalen Islands	Les Sillons	Barnett et al. (2017)	Testates	47.487	-61.712	-0.5	0.11	0.11	1741	33	33
Magdalen Islands	Les Sillons	Barnett et al. (2017)	Testates	47.487	-61.712	-0.5	0.12	0.12	1703	46	46
Magdalen Islands	Les Sillons	Barnett et al. (2017)	Testates	47.487	-61.712	-0.54	0.11	0.11	1684	42	42
Magdalen Islands	Les Sillons	Barnett et al. (2017)	Testates	47.487	-61.712	-0.6	0.11	0.11	1665	35	35
Magdalen Islands	Les Sillons	Barnett et al. (2017)	Testates	47.487	-61.712	-0.63	0.11	0.11	1623	47	47
Magdalen Islands	Les Sillons	Barnett et al. (2017)	Testates	47.487	-61.712	-0.65	0.1	0.1	1598	59	59
Magdalen Islands	Les Sillons	Barnett et al. (2017)	Testates	47.487	-61.712	-0.65	0.11	0.11	1573	71	71
Magdalen Islands	Les Sillons	Barnett et al. (2017)	Testates	47.487	-61.712	-0.7	0.11	0.11	1548	79	79
Magdalen Islands	Bassin	Barnett et al. (2017)	Foraminifera	47.23	-61.886	-0.06	0.07	0.07	2005	4	4
Magdalen Islands	Bassin	Barnett et al. (2017)	Foraminifera	47.23	-61.886	-0.1	0.07	0.07	1960	10	10
Magdalen Islands	Bassin	Barnett et al. (2017)	Foraminifera	47.23	-61.886	-0.11	0.07	0.07	1949	10	10
Magdalen Islands	Bassin	Barnett et al. (2017)	Foraminifera	47.23	-61.886	-0.15	0.07	0.07	1935	14	14
Magdalen Islands	Bassin	Barnett et al. (2017)	Foraminifera	47.23	-61.886	-0.15	0.07	0.07	1904	26	26
Magdalen Islands	Bassin	Barnett et al. (2017)	Foraminifera	47.23	-61.886	-0.22	0.07	0.07	1892	32	32
Magdalen Islands	Bassin	Barnett et al. (2017)	Foraminifera	47.23	-61.886	-0.23	0.07	0.07	1879	32	32
Magdalen Islands	Bassin	Barnett et al. (2017)	Foraminifera	47.23	-61.886	-0.23	0.07	0.07	1868	32	32
Magdalen Islands	Bassin	Barnett et al. (2017)	Testates	47.23	-61.886	0	0.1	0.1	2005	4	4
Magdalen Islands	Bassin	Barnett et al. (2017)	Testates	47.23	-61.886	-0.03	0.1	0.1	1995	6	6
Magdalen Islands	Bassin	Barnett et al. (2017)	Testates	47.23	-61.886	-0.07	0.1	0.1	1987	8	8
Magdalen Islands	Bassin	Barnett et al. (2017)	Testates	47.23	-61.886	-0.16	0.1	0.1	1978	8	8
Magdalen Islands	Bassin	Barnett et al. (2017)	Testates	47.23	-61.886	-0.2	0.1	0.1	1969	8	8
Magdalen Islands	Bassin	Barnett et al. (2017)	Testates	47.23	-61.886	-0.2	0.1	0.1	1960	10	10
Magdalen Islands	Bassin	Barnett et al. (2017)	Testates	47.23	-61.886	-0.23	0.1	0.1	1949	10	10
Magdalen Islands	Bassin	Barnett et al. (2017)	Testates	47.23	-61.886	-0.21	0.1	0.1	1935	14	14
Magdalen Islands	Bassin	Barnett et al. (2017)	Testates	47.23	-61.886	-0.21	0.1	0.1	1918	20	20
Magdalen Islands	Bassin	Barnett et al. (2017)	Testates	47.23	-61.886	-0.23	0.1	0.1	1904	26	26
Magdalen Islands	Bassin	Barnett et al. (2017)	Testates	47.23	-61.886	-0.25	0.1	0.1	1892	32	32
Magdalen Islands	Bassin	Barnett et al. (2017)	Testates	47.23	-61.886	-0.26	0.1	0.1	1879	32	32
Magdalen Islands	Bassin	Barnett et al. (2017)	Testates	47.23	-61.886	-0.29	0.1	0.1	1868	32	32
Magdalen Islands	Bassin	Barnett et al. (2017)	Testates	47.23	-61.886	-0.23	0.1	0.1	1857	32	32
Magdalen Islands	Bassin	Barnett et al. (2017)	Testates	47.23	-61.886	-0.31	0.1	0.1	1845	32	32
Magdalen Islands	Bassin	Barnett et al. (2017)	Testates	47.23	-61.886	-0.33	0.1	0.1	1835	30	30
Magdalen Islands	Bassin	Barnett et al. (2017)	Testates	47.23	-61.886	-0.37	0.1	0.1	1824	26	26
Magdalen Islands	Bassin	Barnett et al. (2017)	Testates	47.23	-61.886	-0.35	0.1	0.1	1814	24	24
Magdalen Islands	Bassin	Barnett et al. (2017)	Testates	47.23	-61.886	-0.41	0.1	0.1	1788	28	28
Magdalen Islands	Bassin	Barnett et al. (2017)	Testates	47.23	-61.886	-0.43	0.1	0.1	1773	26	26
Magdalen Islands	Bassin	Barnett et al. (2017)	Testates	47.23	-61.886	-0.4	0.1	0.1	1761	30	30
Magdalen Islands	Bassin	Barnett et al. (2017)	Testates	47.23	-61.886	-0.43	0.1	0.1	1750	30	30
Magdalen Islands	Bassin	Barnett et al. (2017)	Testates	47.23	-61.886	-0.41	0.1	0.1	1739	32	32
Magdalen Islands	Bassin	Barnett et al. (2017)	Testates	47.23	-61.886	-0.41	0.1	0.1	1728	30	30
Florida	Little Manatee River	Gerlach et al. (2017)	Foraminifera	27.696	-82.453	-0.07	0.07	0.07	1995	19	19
Florida	Little Manatee River	Gerlach et al. (2017)	Foraminifera	27.696	-82.453	-0.09	0.07	0.07	1994	20	20
Florida	Little Manatee River	Gerlach et al. (2017)	Foraminifera	27.696	-82.453	-0.16	0.07	0.07	1990	25	25
Florida	Little Manatee River	Gerlach et al. (2017)	Foraminifera	27.696	-82.453	-0.17	0.07	0.07	1973	18	18
Florida	Little Manatee River	Gerlach et al. (2017)	Foraminifera	27.696	-82.453	-0.22	0.07	0.07	1949	15	15
Florida	Little Manatee River	Gerlach et al. (2017)	Foraminifera	27.696	-82.453	-0.22	0.07	0.07	1933	15	15
Florida	Little Manatee River	Gerlach et al. (2017)	Foraminifera	27.696	-82.453	-0.27	0.08	0.08	1919	15	15
Florida	Little Manatee River	Gerlach et al. (2017)	Foraminifera	27.696	-82.453	-0.28	0.07	0.07	1916	16	16
Florida	Little Manatee River	Gerlach et al. (2017)	Foraminifera	27.696	-82.453	-0.3	0.07	0.07	1914	17	17
Florida	Little Manatee River	Gerlach et al. (2017)	Foraminifera	27.696	-82.453	-0.26	0.07	0.07	1898	26	26
Florida	Little Manatee River	Gerlach et al. (2017)	Foraminifera	27.696	-82.453	-0.32	0.08	0.08	1883	40	40
Florida	Little Manatee River	Gerlach et al. (2017)	Foraminifera	27.696	-82.453	-0.37	0.07	0.07	1845	60	60
Florida	Little Manatee River	Gerlach et al. (2017)	Foraminifera	27.696	-82.453	-0.39	0.08	0.08	1817	65	65
Florida	Little Manatee River	Gerlach et al. (2017)	Foraminifera	27.696	-82.453	-0.46	0.07	0.07	1728	66	66
Florida	Little Manatee River	Gerlach et al. (2017)	Foraminifera	27.696	-82.453	-0.48	0.07	0.07	1706	62	62
Florida	Little Manatee River	Gerlach et al. (2017)	Foraminifera	27.696	-82.453	-0.48	0.06	0.06	1681	51	51
Florida	Little Manatee River	Gerlach et al. (2017)	Foraminifera	27.696	-82.453	-0.53	0.07	0.07	1670	48	48
Florida	Little Manatee River	Gerlach et al. (2017)	Foraminifera	27.696	-82.453	-0.5	0.07	0.07	1649	46	46
Florida	Little Manatee River	Gerlach et al. (2017)	Foraminifera	27.696	-82.453	-0.55	0.07	0.07	1628	38	38
Florida	Little Manatee River	Gerlach et al. (2017)	Foraminifera	27.696	-82.453	-0.56	0.07	0.07	1600	29	29
Florida	Little Manatee River	Gerlach et al. (2017)	Foraminifera	27.696	-82.453	-0.56	0.07	0.07	1589	32	32
Florida	Little Manatee River	Gerlach et al. (2017)	Foraminifera	27.696	-82.453	-0.54	0.07	0.07	1579	36	36
Florida	Little Manatee River	Gerlach et al. (2017)	Foraminifera	27.696	-82.453	-0.54	0.07	0.07	1575	38	38
Florida	Little Manatee River	Gerlach et al. (2017)	Foraminifera	27.696	-82.453	-0.55	0.06	0.06	1562	43	43
Florida	Little Manatee River	Gerlach et al. (2017)	Foraminifera	27.696	-82.453	-0.62	0.06	0.06	1554	45	45
Florida	Little Manatee River	Gerlach et al. (2017)	Foraminifera	27.696	-82.453	-0.6	0.06	0.06	1540	41	41
Florida	Little Manatee River	Gerlach et al. (2017)	Foraminifera	27.696	-82.453	-0.6	0.07	0.07	1518	49	49
Florida	Little Manatee River	Gerlach et al. (2017)	Foraminifera	27.696	-82.453	-0.66	0.06	0.06	1488	50	50
Florida	Little Manatee River	Gerlach et al. (2017)	Foraminifera	27.696	-82.453	-0.66	0.07	0.07	1473	45	45
Florida	Little Manatee River	Gerlach et al. (2017)	Foraminifera	27.696	-82.453	-0.64	0.07	0.07	1460	41	41
Florida	Little Manatee River	Gerlach et al. (2017)	Foraminifera	27.696	-82.453	-0.7	0.07	0.07	1421	35	35
Florida	Little Manatee River	Gerlach et al. (2017)	Foraminifera	27.696	-82.453	-0.71	0.07	0.07	1373	41	41
Florida	Little Manatee River	Gerlach et al. (2017)	Foraminifera	27.696	-82.453	-0.74	0.07	0.07	1359	45	45
Florida	Little Manatee River	Gerlach et al. (2017)	Foraminifera	27.696	-82.453	-0.74	0.07	0.07	1351	45	45
Florida	Little Manatee River	Gerlach et al. (2017)	Foraminifera	27.696	-82.453	-0.74	0.07	0.07	1307	79	79
Florida	Little Manatee River	Gerlach et al. (2017)	Foraminifera	27.696	-82.453	-0.77	0.07	0.07	1224	129	129
Florida	Little Manatee River	Gerlach et al. (2017)	Foraminifera	27.696	-82.453	-0.77	0.07	0.07	1187	143	143
Florida	Little Manatee River	Gerlach et al. (2017)	Foraminifera	27.696	-82.453	-0.8	0.07	0.07	1116	150	150
Florida	Little Manatee River	Gerlach et al. (2017)	Foraminifera	27.696	-82.453	-0.77	0.07	0.07	1071	139	139
Florida	Little Manatee River	Gerlach et al. (2017)	Foraminifera	27.696	-82.453	-0.84	0.08	0.08	943	84	84
Florida	Little Manatee River	Gerlach et al. (2017)	Foraminifera	27.696	-82.453	-0.91	0.07	0.07	794	78	78
Florida	Little Manatee River	Gerlach et al. (2017)	Foraminifera	27.696	-82.453	-0.92	0.07	0.07	708	116	116
Florida	Little Manatee River	Gerlach et al. (2017)	Foraminifera	27.696	-82.453	-0.93	0.07	0.07	576	171	171
Florida	Little Manatee River	Gerlach et al. (2017)	Foraminifera	27.696	-82.453	-0.95	0.08	0.08	491	188	188
Florida	Little Manatee River	Gerlach et al. (2017)	Foraminifera	27.696	-82.453	-0.97	0.07	0.07	459	186	186
Florida	Little Manatee River	Gerlach et al. (2017)	Foraminifera	27.696	-82.453	-0.96	0.08	0.08	425	178	178
Florida	Little Manatee River	Gerlach et al. (2017)	Foraminifera	27.696	-82.453	-0.96	0.07	0.07	374	164	164
Florida	Little Manatee River	Gerlach et al. (2017)	Foraminifera	27.696	-82.453	-0.95	0.07	0.07	253	103	103
Florida	Little Manatee River	Gerlach et al. (2017)	Foraminifera	27.696	-82.453	-1	0.07	0.07	176	61	61
Florida	Little Manatee River	Gerlach et al. (2017)	Foraminifera	27.696	-82.453	-1.03	0.07	0.07	139	69	69
Florida	Little Manatee River	Gerlach et al. (2017)	Foraminifera	27.696	-82.453	-1.06	0.07	0.07	99	61	61
Florida	Little Manatee River	Gerlach et al. (2017)	Foraminifera	27.696	-82.453	-1.11	0.07	0.07	58	59	59
Florida	Little Manatee River	Gerlach et al. (2017)	Foraminifera	27.696	-82.453	-1.07	0.07	0.07	-17	69	69
Florida	Little Manatee River	Gerlach et al. (2017)	Foraminifera	27.696	-82.453	-1.1	0.07	0.07	-33	71	71
Florida	Little Manatee River	Gerlach et al. (2017)	Foraminifera	27.696	-82.453	-1.1	0.07	0.07	-84	73	73
Florida	Little Manatee River	Gerlach et al. (2017)	Foraminifera	27.696	-82.453	-1.11	0.07	0.07	-112	57	57
Florida	Little Manatee River	Gerlach et al. (2017)	Foraminifera	27.696	-82.453	-1.15	0.07	0.07	-124	50	50
Florida	Little Manatee River	Gerlach et al. (2017)	Foraminifera	27.696	-82.453	-1.13	0.07	0.07	-140	42	42
Florida	Little Manatee River	Gerlach et al. (2017)	Foraminifera	27.696	-82.453	-1.1	0.07	0.07	-156	36	36
Florida	Little Manatee River	Gerlach et al. (2017)	Foraminifera	27.696	-82.453	-0.99	0.07	0.07	-160	36	36
Florida	Little Manatee River	Gerlach et al. (2017)	Foraminifera	27.696	-82.453	-1.1	0.07	0.07	-172	43	43
Florida	Little Manatee River	Gerlach et al. (2017)	Foraminifera	27.696	-82.453	-1.08	0.06	0.06	-192	58	58
Florida	Little Manatee River	Gerlach et al. (2017)	Foraminifera	27.696	-82.453	-1.06	0.07	0.07	-209	70	70
Florida	Little Manatee River	Gerlach et al. (2017)	Foraminifera	27.696	-82.453	-1.08	0.07	0.07	-221	77	77
Florida	Little Manatee River	Gerlach et al. (2017)	Foraminifera	27.696	-82.453	-1.03	0.07	0.07	-231	83	83
Florida	Little Manatee River	Gerlach et al. (2017)	Foraminifera	27.696	-82.453	-0.99	0.08	0.08	-273	110	110
Florida	Little Manatee River	Gerlach et al. (2017)	Foraminifera	27.696	-82.453	-1.06	0.07	0.07	-304	126	126
Florida	Little Manatee River	Gerlach et al. (2017)	Foraminifera	27.696	-82.453	-1.01	0.08	0.08	-327	141	141
Florida	Little Manatee River	Gerlach et al. (2017)	Foraminifera	27.696	-82.453	-1.01	0.08	0.08	-343	152	152
Newfoundland	Big River Marsh	Kemp et al. (2018)	Foraminifera	48.59	-58.84	0	0.07	0.07	1999	0	22
Newfoundland	Big River Marsh	Kemp et al. (2018)	Foraminifera	48.59	-58.84	-0.07	0.08	0.08	1999	0	24
Newfoundland	Big River Marsh	Kemp et al. (2018)	Foraminifera	48.59	-58.84	-0.08	0.08	0.08	1999	0	26
Newfoundland	Big River Marsh	Kemp et al. (2018)	Foraminifera	48.59	-58.84	-0.04	0.07	0.07	1999	0	28.025
Newfoundland	Big River Marsh	Kemp et al. (2018)	Foraminifera	48.59	-58.84	-0.11	0.11	0.11	1999	0	30
Newfoundland	Big River Marsh	Kemp et al. (2018)	Foraminifera	48.59	-58.84	-0.21	0.13	0.13	1991.5	9	23
Newfoundland	Big River Marsh	Kemp et al. (2018)	Foraminifera	48.59	-58.84	-0.16	0.08	0.08	1979.5	19	17
Newfoundland	Big River Marsh	Kemp et al. (2018)	Foraminifera	48.59	-58.84	-0.2	0.09	0.09	1969	24.05	10
Newfoundland	Big River Marsh	Kemp et al. (2018)	Foraminifera	48.59	-58.84	-0.17	0.09	0.09	1962	14	8
Newfoundland	Big River Marsh	Kemp et al. (2018)	Foraminifera	48.59	-58.84	-0.16	0.06	0.06	1958	12	7
Newfoundland	Big River Marsh	Kemp et al. (2018)	Foraminifera	48.59	-58.84	-0.28	0.11	0.11	1955	9	19
Newfoundland	Big River Marsh	Kemp et al. (2018)	Foraminifera	48.59	-58.84	-0.26	0.11	0.11	1942	15	38.025
Newfoundland	Big River Marsh	Kemp et al. (2018)	Foraminifera	48.59	-58.84	-0.22	0.1	0.1	1904	41	31
Newfoundland	Big River Marsh	Kemp et al. (2018)	Foraminifera	48.59	-58.84	-0.24	0.07	0.07	1875	33	14
Newfoundland	Big River Marsh	Kemp et al. (2018)	Foraminifera	48.59	-58.84	-0.26	0.06	0.06	1864	16	13
Newfoundland	Big River Marsh	Kemp et al. (2018)	Foraminifera	48.59	-58.84	-0.27	0.07	0.07	1855	15	18
Newfoundland	Big River Marsh	Kemp et al. (2018)	Foraminifera	48.59	-58.84	-0.28	0.07	0.07	1844	16.025	26.025
Newfoundland	Big River Marsh	Kemp et al. (2018)	Foraminifera	48.59	-58.84	-0.34	0.09	0.09	1832	17.025	44.025
Newfoundland	Big River Marsh	Kemp et al. (2018)	Foraminifera	48.59	-58.84	-0.34	0.07	0.07	1820	18	51.025
Newfoundland	Big River Marsh	Kemp et al. (2018)	Foraminifera	48.59	-58.84	-0.39	0.08	0.08	1802	23	61
Newfoundland	Big River Marsh	Kemp et al. (2018)	Foraminifera	48.59	-58.84	-0.45	0.09	0.09	1760	54	52
Newfoundland	Big River Marsh	Kemp et al. (2018)	Foraminifera	48.59	-58.84	-0.47	0.09	0.09	1746	59	45
Newfoundland	Big River Marsh	Kemp et al. (2018)	Foraminifera	48.59	-58.84	-0.5	0.1	0.1	1731	60	42.025
Newfoundland	Big River Marsh	Kemp et al. (2018)	Foraminifera	48.59	-58.84	-0.47	0.06	0.06	1711	62.025	37
Newfoundland	Big River Marsh	Kemp et al. (2018)	Foraminifera	48.59	-58.84	-0.49	0.06	0.06	1692	53	28
Newfoundland	Big River Marsh	Kemp et al. (2018)	Foraminifera	48.59	-58.84	-0.51	0.07	0.07	1676.5	47	22
Newfoundland	Big River Marsh	Kemp et al. (2018)	Foraminifera	48.59	-58.84	-0.53	0.09	0.09	1661	36.025	33.025
Newfoundland	Big River Marsh	Kemp et al. (2018)	Foraminifera	48.59	-58.84	-0.6	0.11	0.11	1648	18	47
Newfoundland	Big River Marsh	Kemp et al. (2018)	Foraminifera	48.59	-58.84	-0.66	0.15	0.15	1637	21	62.025
Newfoundland	Big River Marsh	Kemp et al. (2018)	Foraminifera	48.59	-58.84	-0.67	0.12	0.12	1622.5	28.025	75.025
Newfoundland	Big River Marsh	Kemp et al. (2018)	Foraminifera	48.59	-58.84	-0.6	0.12	0.12	1605	36.025	67
Newfoundland	Big River Marsh	Kemp et al. (2018)	Foraminifera	48.59	-58.84	-0.61	0.09	0.09	1585.5	47	61.025
Newfoundland	Big River Marsh	Kemp et al. (2018)	Foraminifera	48.59	-58.84	-0.64	0.08	0.08	1567	57.025	61.025
Newfoundland	Big River Marsh	Kemp et al. (2018)	Foraminifera	48.59	-58.84	-0.71	0.1	0.1	1549	60.025	50.025
Newfoundland	Big River Marsh	Kemp et al. (2018)	Foraminifera	48.59	-58.84	-0.77	0.11	0.11	1533	56	47.025
Newfoundland	Big River Marsh	Kemp et al. (2018)	Foraminifera	48.59	-58.84	-0.76	0.11	0.11	1518	64.025	41.025
Newfoundland	Big River Marsh	Kemp et al. (2018)	Foraminifera	48.59	-58.84	-0.9	0.13	0.13	1501	67.525	38.5
Newfoundland	Big River Marsh	Kemp et al. (2018)	Foraminifera	48.59	-58.84	-0.83	0.11	0.11	1485.5	58	31
Newfoundland	Big River Marsh	Kemp et al. (2018)	Foraminifera	48.59	-58.84	-0.79	0.11	0.11	1470	51.025	29
Newfoundland	Big River Marsh	Kemp et al. (2018)	Foraminifera	48.59	-58.84	-0.77	0.08	0.08	1456	47.025	29
Newfoundland	Big River Marsh	Kemp et al. (2018)	Foraminifera	48.59	-58.84	-0.8	0.08	0.08	1441.5	38.025	29.025
Newfoundland	Big River Marsh	Kemp et al. (2018)	Foraminifera	48.59	-58.84	-0.85	0.12	0.12	1429	33	30
Newfoundland	Big River Marsh	Kemp et al. (2018)	Foraminifera	48.59	-58.84	-0.85	0.11	0.11	1414	32.025	43
Newfoundland	Big River Marsh	Kemp et al. (2018)	Foraminifera	48.59	-58.84	-0.86	0.09	0.09	1396	32.025	45.05
Newfoundland	Big River Marsh	Kemp et al. (2018)	Foraminifera	48.59	-58.84	-0.88	0.13	0.13	1378	40	43.025
Newfoundland	Big River Marsh	Kemp et al. (2018)	Foraminifera	48.59	-58.84	-0.95	0.09	0.09	1361	52.025	37
Newfoundland	Big River Marsh	Kemp et al. (2018)	Foraminifera	48.59	-58.84	-0.93	0.1	0.1	1341	62.025	42
Newfoundland	Big River Marsh	Kemp et al. (2018)	Foraminifera	48.59	-58.84	-0.98	0.11	0.11	1322	65	49.025
Newfoundland	Big River Marsh	Kemp et al. (2018)	Foraminifera	48.59	-58.84	-1	0.11	0.11	1307	64	53.025
Newfoundland	Big River Marsh	Kemp et al. (2018)	Foraminifera	48.59	-58.84	-1.05	0.1	0.1	1290	61	58
Newfoundland	Big River Marsh	Kemp et al. (2018)	Foraminifera	48.59	-58.84	-0.99	0.1	0.1	1267	65.025	58.025
Newfoundland	Big River Marsh	Kemp et al. (2018)	Foraminifera	48.59	-58.84	-1.03	0.07	0.07	1246	60	51
Newfoundland	Big River Marsh	Kemp et al. (2018)	Foraminifera	48.59	-58.84	-1.09	0.1	0.1	1221	54	44
Newfoundland	Big River Marsh	Kemp et al. (2018)	Foraminifera	48.59	-58.84	-1.03	0.1	0.1	1191	57.025	58
Newfoundland	Big River Marsh	Kemp et al. (2018)	Foraminifera	48.59	-58.84	-1.15	0.11	0.11	1164	50	75.025
Newfoundland	Big River Marsh	Kemp et al. (2018)	Foraminifera	48.59	-58.84	-1.27	0.11	0.11	1144	56.025	81.025
Newfoundland	Big River Marsh	Kemp et al. (2018)	Foraminifera	48.59	-58.84	-1.26	0.12	0.12	1125	62	80
Newfoundland	Big River Marsh	Kemp et al. (2018)	Foraminifera	48.59	-58.84	-1.22	0.1	0.1	1103	70	76
Newfoundland	Big River Marsh	Kemp et al. (2018)	Foraminifera	48.59	-58.84	-1.08	0.13	0.13	1075	80	65.025
Newfoundland	Big River Marsh	Kemp et al. (2018)	Foraminifera	48.59	-58.84	-1.11	0.16	0.16	1042.5	89	50.075
Newfoundland	Big River Marsh	Kemp et al. (2018)	Foraminifera	48.59	-58.84	-1.19	0.14	0.14	1025	79.025	42
Newfoundland	Big River Marsh	Kemp et al. (2018)	Foraminifera	48.59	-58.84	-0.91	0.21	0.21	1010	69.025	48.025
Newfoundland	Big River Marsh	Kemp et al. (2018)	Foraminifera	48.59	-58.84	-1.07	0.19	0.19	993	53.025	51.025
Newfoundland	Big River Marsh	Kemp et al. (2018)	Foraminifera	48.59	-58.84	-1.36	0.13	0.13	955.5	45.025	51
Newfoundland	Big River Marsh	Kemp et al. (2018)	Foraminifera	48.59	-58.84	-1.32	0.1	0.1	934	53.5	47.5
Newfoundland	Big River Marsh	Kemp et al. (2018)	Foraminifera	48.59	-58.84	-1.38	0.15	0.15	911	61	57
Newfoundland	Big River Marsh	Kemp et al. (2018)	Foraminifera	48.59	-58.84	-1.22	0.13	0.13	888	57.025	64
Newfoundland	Big River Marsh	Kemp et al. (2018)	Foraminifera	48.59	-58.84	-1.29	0.1	0.1	867.5	57	70
Newfoundland	Big River Marsh	Kemp et al. (2018)	Foraminifera	48.59	-58.84	-1.45	0.13	0.13	843	56.5	79.525
Newfoundland	Big River Marsh	Kemp et al. (2018)	Foraminifera	48.59	-58.84	-1.5	0.17	0.17	818	62	74
Newfoundland	Big River Marsh	Kemp et al. (2018)	Foraminifera	48.59	-58.84	-1.36	0.1	0.1	794	52	67.025
Newfoundland	Big River Marsh	Kemp et al. (2018)	Foraminifera	48.59	-58.84	-1.49	0.13	0.13	778	53.025	61
Newfoundland	Big River Marsh	Kemp et al. (2018)	Foraminifera	48.59	-58.84	-1.49	0.11	0.11	758	48.025	60.025
Newfoundland	Big River Marsh	Kemp et al. (2018)	Foraminifera	48.59	-58.84	-1.49	0.07	0.07	737	40.025	56
Newfoundland	Big River Marsh	Kemp et al. (2018)	Foraminifera	48.59	-58.84	-1.48	0.07	0.07	718.5	35	44
Newfoundland	Big River Marsh	Kemp et al. (2018)	Foraminifera	48.59	-58.84	-1.71	0.14	0.14	702	40.025	35
Newfoundland	Big River Marsh	Kemp et al. (2018)	Foraminifera	48.59	-58.84	-1.63	0.12	0.12	684	45	36
Newfoundland	Big River Marsh	Kemp et al. (2018)	Foraminifera	48.59	-58.84	-1.59	0.1	0.1	664	49.025	49.05
Newfoundland	Big River Marsh	Kemp et al. (2018)	Foraminifera	48.59	-58.84	-1.6	0.08	0.08	642	45	50
Newfoundland	Big River Marsh	Kemp et al. (2018)	Foraminifera	48.59	-58.84	-1.61	0.1	0.1	623	48	49.025
Newfoundland	Big River Marsh	Kemp et al. (2018)	Foraminifera	48.59	-58.84	-1.26	0.16	0.16	601	53	45
Newfoundland	Big River Marsh	Kemp et al. (2018)	Foraminifera	48.59	-58.84	-1.26	0.18	0.18	577	53	55.025
Newfoundland	Big River Marsh	Kemp et al. (2018)	Foraminifera	48.59	-58.84	-1.45	0.16	0.16	556	46	64.025
Newfoundland	Big River Marsh	Kemp et al. (2018)	Foraminifera	48.59	-58.84	-1.51	0.16	0.16	539	49	68.025
Newfoundland	Big River Marsh	Kemp et al. (2018)	Foraminifera	48.59	-58.84	-1.34	0.17	0.17	523	40.05	76
Newfoundland	Big River Marsh	Kemp et al. (2018)	Foraminifera	48.59	-58.84	-1.63	0.14	0.14	497.5	45	81
Newfoundland	Big River Marsh	Kemp et al. (2018)	Foraminifera	48.59	-58.84	-1.53	0.14	0.14	466	46.525	64.5
Newfoundland	Big River Marsh	Kemp et al. (2018)	Foraminifera	48.59	-58.84	-1.43	0.13	0.13	445	49.025	53.025
Newfoundland	Big River Marsh	Kemp et al. (2018)	Foraminifera	48.59	-58.84	-1.79	0.15	0.15	424	52.05	49
Newfoundland	Big River Marsh	Kemp et al. (2018)	Foraminifera	48.59	-58.84	-1.58	0.19	0.19	405	47	52.075
Newfoundland	Big River Marsh	Kemp et al. (2018)	Foraminifera	48.59	-58.84	-1.94	0.11	0.11	388	30	55
Newfoundland	Big River Marsh	Kemp et al. (2018)	Foraminifera	48.59	-58.84	-1.86	0.1	0.1	377	33	55
Newfoundland	Big River Marsh	Kemp et al. (2018)	Foraminifera	48.59	-58.84	-1.85	0.12	0.12	360	37.025	67.025
Newfoundland	Big River Marsh	Kemp et al. (2018)	Foraminifera	48.59	-58.84	-1.89	0.11	0.11	337	43.025	71.025
Newfoundland	Big River Marsh	Kemp et al. (2018)	Foraminifera	48.59	-58.84	-1.88	0.09	0.09	310	43	58
Newfoundland	Big River Marsh	Kemp et al. (2018)	Foraminifera	48.59	-58.84	-1.98	0.11	0.11	283	51	61
Newfoundland	Big River Marsh	Kemp et al. (2018)	Foraminifera	48.59	-58.84	-2.06	0.15	0.15	256	64	55.025
Newfoundland	Big River Marsh	Kemp et al. (2018)	Foraminifera	48.59	-58.84	-2.01	0.12	0.12	237	58.025	57.025
Newfoundland	Big River Marsh	Kemp et al. (2018)	Foraminifera	48.59	-58.84	-2.11	0.11	0.11	219	56.025	57
Newfoundland	Big River Marsh	Kemp et al. (2018)	Foraminifera	48.59	-58.84	-2.06	0.11	0.11	200	57.025	55.025
Newfoundland	Big River Marsh	Kemp et al. (2018)	Foraminifera	48.59	-58.84	-2.03	0.16	0.16	177.5	56	51
Newfoundland	Big River Marsh	Kemp et al. (2018)	Foraminifera	48.59	-58.84	-2.04	0.16	0.16	154	62	45
Newfoundland	Big River Marsh	Kemp et al. (2018)	Foraminifera	48.59	-58.84	-2.18	0.13	0.13	131	63	44
Newfoundland	Big River Marsh	Kemp et al. (2018)	Foraminifera	48.59	-58.84	-2.19	0.1	0.1	112	59	43
Newfoundland	Big River Marsh	Kemp et al. (2018)	Foraminifera	48.59	-58.84	-2.17	0.11	0.11	97	52.025	39
Newfoundland	Big River Marsh	Kemp et al. (2018)	Foraminifera	48.59	-58.84	-2.25	0.21	0.21	82	48	44
Newfoundland	Big River Marsh	Kemp et al. (2018)	Foraminifera	48.59	-58.84	-2.2	0.11	0.11	67	47.025	42.075
Newfoundland	Big River Marsh	Kemp et al. (2018)	Foraminifera	48.59	-58.84	-2.25	0.12	0.12	55	47.025	46
Newfoundland	Big River Marsh	Kemp et al. (2018)	Foraminifera	48.59	-58.84	-2.25	0.13	0.13	38	49	55
Newfoundland	Big River Marsh	Kemp et al. (2018)	Foraminifera	48.59	-58.84	-2.01	0.12	0.12	17	52	62
Newfoundland	Big River Marsh	Kemp et al. (2018)	Foraminifera	48.59	-58.84	-2.1	0.09	0.09	-1.5	55	65.05
Newfoundland	Big River Marsh	Kemp et al. (2018)	Foraminifera	48.59	-58.84	-2.37	0.14	0.14	-19	59.025	70.025
Newfoundland	Big River Marsh	Kemp et al. (2018)	Foraminifera	48.59	-58.84	-2.27	0.1	0.1	-40	61.025	80
Newfoundland	Big River Marsh	Kemp et al. (2018)	Foraminifera	48.59	-58.84	-2.13	0.14	0.14	-72	69	87
Newfoundland	Big River Marsh	Kemp et al. (2018)	Foraminifera	48.59	-58.84	-2.31	0.09	0.09	-108	73.05	71.025
Newfoundland	Big River Marsh	Kemp et al. (2018)	Foraminifera	48.59	-58.84	-2.4	0.13	0.13	-148	87	66
Newfoundland	Big River Marsh	Kemp et al. (2018)	Foraminifera	48.59	-58.84	-2.27	0.09	0.09	-184	92	63.025
Newfoundland	Big River Marsh	Kemp et al. (2018)	Foraminifera	48.59	-58.84	-2.15	0.07	0.07	-209	81	73.025
Newfoundland	Big River Marsh	Kemp et al. (2018)	Foraminifera	48.59	-58.84	-2.26	0.08	0.08	-230	79.025	82.025
Newfoundland	Big River Marsh	Kemp et al. (2018)	Foraminifera	48.59	-58.84	-1.97	0.13	0.13	-251	75	81.025
Newfoundland	Big River Marsh	Kemp et al. (2018)	Foraminifera	48.59	-58.84	-2.46	0.09	0.09	-276	74	90
Newfoundland	Big River Marsh	Kemp et al. (2018)	Foraminifera	48.59	-58.84	-2.47	0.07	0.07	-306	76	85.025
Newfoundland	Big River Marsh	Kemp et al. (2018)	Foraminifera	48.59	-58.84	-2.41	0.11	0.11	-335	73	80
Newfoundland	Big River Marsh	Kemp et al. (2018)	Foraminifera	48.59	-58.84	-2.42	0.1	0.1	-358	72.05	73.025
Newfoundland	Big River Marsh	Kemp et al. (2018)	Foraminifera	48.59	-58.84	-2.47	0.1	0.1	-382	69.05	67.025
Newfoundland	Big River Marsh	Kemp et al. (2018)	Foraminifera	48.59	-58.84	-2.44	0.1	0.1	-409	59.075	75.025
Newfoundland	Big River Marsh	Kemp et al. (2018)	Foraminifera	48.59	-58.84	-2.33	0.07	0.07	-434	45	71
Newfoundland	Big River Marsh	Kemp et al. (2018)	Foraminifera	48.59	-58.84	-2.53	0.14	0.14	-458	48.525	63.5
Newfoundland	Big River Marsh	Kemp et al. (2018)	Foraminifera	48.59	-58.84	-2.37	0.15	0.15	-481	59.5	73.5
Newfoundland	Big River Marsh	Kemp et al. (2018)	Foraminifera	48.59	-58.84	-2.42	0.11	0.11	-506	73	69.025
Newfoundland	Big River Marsh	Kemp et al. (2018)	Foraminifera	48.59	-58.84	-2.79	0.2	0.2	-533	70	66
Newfoundland	Big River Marsh	Kemp et al. (2018)	Foraminifera	48.59	-58.84	-2.63	0.09	0.09	-556	74	73.05
Newfoundland	Big River Marsh	Kemp et al. (2018)	Foraminifera	48.59	-58.84	-2.65	0.1	0.1	-581	73.025	74
Newfoundland	Big River Marsh	Kemp et al. (2018)	Foraminifera	48.59	-58.84	-2.35	0.1	0.1	-610	74.5	79.525
Newfoundland	Big River Marsh	Kemp et al. (2018)	Foraminifera	48.59	-58.84	-2.36	0.08	0.08	-635	80.5	74.5
Newfoundland	Big River Marsh	Kemp et al. (2018)	Foraminifera	48.59	-58.84	-2.36	0.08	0.08	-659	80	68
Newfoundland	Big River Marsh	Kemp et al. (2018)	Foraminifera	48.59	-58.84	-2.56	0.26	0.26	-708.5	91	62
Newfoundland	Big River Marsh	Kemp et al. (2018)	Foraminifera	48.59	-58.84	-3.03	0.13	0.13	-733.5	79	49
Newfoundland	Big River Marsh	Kemp et al. (2018)	Foraminifera	48.59	-58.84	-2.42	0.12	0.12	-753	78.025	40
Newfoundland	Big River Marsh	Kemp et al. (2018)	Foraminifera	48.59	-58.84	-2.55	0.16	0.16	-773	73.025	36
Newfoundland	Big River Marsh	Kemp et al. (2018)	Foraminifera	48.59	-58.84	-2.63	0.11	0.11	-795	58.025	44.025
Newfoundland	Big River Marsh	Kemp et al. (2018)	Foraminifera	48.59	-58.84	-2.51	0.09	0.09	-814	45	50
Newfoundland	Placentia	Kemp et al. (2018)	Foraminifera	47.235	-53.96	0	0.06	0.06	1993	15	14
Newfoundland	Placentia	Kemp et al. (2018)	Foraminifera	47.235	-53.96	0.03	0.07	0.07	1989	16	12
Newfoundland	Placentia	Kemp et al. (2018)	Foraminifera	47.235	-53.96	0.02	0.06	0.06	1984	17	10
Newfoundland	Placentia	Kemp et al. (2018)	Testates	47.235	-53.96	0.02	0.12	0.12	1975	13	9
Newfoundland	Placentia	Kemp et al. (2018)	Foraminifera	47.235	-53.96	-0.13	0.05	0.05	1968	10	12
Newfoundland	Placentia	Kemp et al. (2018)	Foraminifera	47.235	-53.96	-0.11	0.06	0.06	1961	11	26
Newfoundland	Placentia	Kemp et al. (2018)	Foraminifera	47.235	-53.96	-0.12	0.06	0.06	1934	26	17
Newfoundland	Placentia	Kemp et al. (2018)	Foraminifera	47.235	-53.96	-0.07	0.07	0.07	1916	22	25
Newfoundland	Placentia	Kemp et al. (2018)	Testates	47.235	-53.96	0.01	0.09	0.09	1890	27	22
Newfoundland	Placentia	Kemp et al. (2018)	Testates	47.235	-53.96	-0.03	0.1	0.1	1870	21	18
Newfoundland	Placentia	Kemp et al. (2018)	Testates	47.235	-53.96	-0.15	0.11	0.11	1858	14	28
Newfoundland	Placentia	Kemp et al. (2018)	Testates	47.235	-53.96	-0.16	0.08	0.08	1840	22	49
Newfoundland	Placentia	Kemp et al. (2018)	Testates	47.235	-53.96	-0.42	0.36	0.36	1812	29	83
Newfoundland	Placentia	Kemp et al. (2018)	Testates	47.235	-53.96	-0.2	0.12	0.12	1774	46	79
Newfoundland	Placentia	Kemp et al. (2018)	Testates	47.235	-53.96	-0.84	0.37	0.37	1737	74	59
Newfoundland	Placentia	Kemp et al. (2018)	Testates	47.235	-53.96	-0.31	0.15	0.15	1701	101	38
Newfoundland	Placentia	Kemp et al. (2018)	Testates	47.235	-53.96	-0.36	0.22	0.22	1664	124	107
Newfoundland	Placentia	Kemp et al. (2018)	Testates	47.235	-53.96	-0.29	0.08	0.08	1616	104	117
Newfoundland	Placentia	Kemp et al. (2018)	Testates	47.235	-53.96	-0.34	0.13	0.13	1564	93	95
Newfoundland	Placentia	Kemp et al. (2018)	Testates	47.235	-53.96	-0.5	0.27	0.27	1514	114	69
Newfoundland	Placentia	Kemp et al. (2018)	Testates	47.235	-53.96	-0.33	0.06	0.06	1454	133	33
Newfoundland	Placentia	Kemp et al. (2018)	Testates	47.235	-53.96	-0.34	0.07	0.07	1428	72	15
Newfoundland	Placentia	Kemp et al. (2018)	Testates	47.235	-53.96	-0.43	0.1	0.1	1421	13	14
Newfoundland	Placentia	Kemp et al. (2018)	Testates	47.235	-53.96	-0.47	0.11	0.11	1415	14	18
Newfoundland	Placentia	Kemp et al. (2018)	Testates	47.235	-53.96	-0.49	0.14	0.14	1410	14	30
Newfoundland	Placentia	Kemp et al. (2018)	Testates	47.235	-53.96	-0.5	0.13	0.13	1408	11	54
Newfoundland	Placentia	Kemp et al. (2018)	Testates	47.235	-53.96	-0.56	0.15	0.15	1405	12	67
Newfoundland	Placentia	Kemp et al. (2018)	Testates	47.235	-53.96	-0.51	0.11	0.11	1396	17	64
Newfoundland	Placentia	Kemp et al. (2018)	Testates	47.235	-53.96	-0.44	0.1	0.1	1381	26	53
Newfoundland	Placentia	Kemp et al. (2018)	Testates	47.235	-53.96	-0.51	0.12	0.12	1369	34	45
Newfoundland	Placentia	Kemp et al. (2018)	Testates	47.235	-53.96	-0.53	0.1	0.1	1357	42	40
Newfoundland	Placentia	Kemp et al. (2018)	Foraminifera	47.235	-53.96	-0.62	0.06	0.06	1342	52	35
Newfoundland	Placentia	Kemp et al. (2018)	Foraminifera	47.235	-53.96	-0.63	0.06	0.06	1324	59	26
Newfoundland	Placentia	Kemp et al. (2018)	Foraminifera	47.235	-53.96	-0.6	0.06	0.06	1307	58	58
Newfoundland	Placentia	Kemp et al. (2018)	Foraminifera	47.235	-53.96	-0.71	0.05	0.05	1285	58	85
Newfoundland	Placentia	Kemp et al. (2018)	Foraminifera	47.235	-53.96	-0.75	0.04	0.04	1259	60	92
Newfoundland	Placentia	Kemp et al. (2018)	Foraminifera	47.235	-53.96	-0.71	0.06	0.06	1239	63	98
Newfoundland	Placentia	Kemp et al. (2018)	Foraminifera	47.235	-53.96	-0.72	0.06	0.06	1217	72	102
Newfoundland	Placentia	Kemp et al. (2018)	Foraminifera	47.235	-53.96	-0.79	0.05	0.05	1196	71	107
Newfoundland	Placentia	Kemp et al. (2018)	Foraminifera	47.235	-53.96	-0.81	0.05	0.05	1170	67	119
Newfoundland	Placentia	Kemp et al. (2018)	Foraminifera	47.235	-53.96	-0.83	0.05	0.05	1139	65	171
Newfoundland	Placentia	Kemp et al. (2018)	Foraminifera	47.235	-53.96	-0.84	0.05	0.05	1093	78	232
Newfoundland	Placentia	Kemp et al. (2018)	Foraminifera	47.235	-53.96	-0.83	0.06	0.06	1045	86	303
Newfoundland	Placentia	Kemp et al. (2018)	Foraminifera	47.235	-53.96	-0.89	0.05	0.05	943	140	277
Newfoundland	Placentia	Kemp et al. (2018)	Foraminifera	47.235	-53.96	-0.9	0.05	0.05	787	207	184
Newfoundland	Placentia	Kemp et al. (2018)	Foraminifera	47.235	-53.96	-0.9	0.06	0.06	634	281	160
Newfoundland	Placentia	Kemp et al. (2018)	Foraminifera	47.235	-53.96	-0.92	0.06	0.06	523	175	187
Newfoundland	Placentia	Kemp et al. (2018)	Foraminifera	47.235	-53.96	-0.93	0.06	0.06	395	145	185
Newfoundland	Placentia	Kemp et al. (2018)	Foraminifera	47.235	-53.96	-0.93	0.08	0.08	255	199	197
Newfoundland	Placentia	Kemp et al. (2018)	Foraminifera	47.235	-53.96	-0.99	0.06	0.06	96	191	109
Newfoundland	Placentia	Kemp et al. (2018)	Foraminifera	47.235	-53.96	-0.96	0.07	0.07	39	160	95
Newfoundland	Placentia	Kemp et al. (2018)	Foraminifera	47.235	-53.96	-1.07	0.05	0.05	-16	127	72
Newfoundland	Placentia	Kemp et al. (2018)	Foraminifera	47.235	-53.96	-1.07	0.05	0.05	-68	100	80
Newfoundland	Placentia	Kemp et al. (2018)	Foraminifera	47.235	-53.96	-1.09	0.05	0.05	-113	58	69
Newfoundland	Placentia	Kemp et al. (2018)	Foraminifera	47.235	-53.96	-1.11	0.05	0.05	-154	67	55
Newfoundland	Placentia	Kemp et al. (2018)	Foraminifera	47.235	-53.96	-1.13	0.05	0.05	-197	76	46
Newfoundland	Placentia	Kemp et al. (2018)	Foraminifera	47.235	-53.96	-1.1	0.06	0.06	-220	52	37
Newfoundland	Placentia	Kemp et al. (2018)	Foraminifera	47.235	-53.96	-1.16	0.06	0.06	-232	26	39
Newfoundland	Placentia	Kemp et al. (2018)	Foraminifera	47.235	-53.96	-1.16	0.06	0.06	-242	32	37
Newfoundland	Placentia	Kemp et al. (2018)	Foraminifera	47.235	-53.96	-1.21	0.05	0.05	-252	34	40
Newfoundland	Placentia	Kemp et al. (2018)	Foraminifera	47.235	-53.96	-1.23	0.05	0.05	-267	38	44
Newfoundland	Placentia	Kemp et al. (2018)	Foraminifera	47.235	-53.96	-1.27	0.04	0.04	-283	43	48
Newfoundland	Placentia	Kemp et al. (2018)	Foraminifera	47.235	-53.96	-1.27	0.05	0.05	-298	48	46
Newfoundland	Placentia	Kemp et al. (2018)	Foraminifera	47.235	-53.96	-1.3	0.05	0.05	-311	52	41
Newfoundland	Placentia	Kemp et al. (2018)	Foraminifera	47.235	-53.96	-1.29	0.06	0.06	-330	64	40
Newfoundland	Placentia	Kemp et al. (2018)	Foraminifera	47.235	-53.96	-1.35	0.05	0.05	-354	73	32
Newfoundland	Placentia	Kemp et al. (2018)	Foraminifera	47.235	-53.96	-1.34	0.05	0.05	-376	58	21
Newfoundland	Placentia	Kemp et al. (2018)	Foraminifera	47.235	-53.96	-1.39	0.05	0.05	-397	46	64
Newfoundland	Placentia	Kemp et al. (2018)	Foraminifera	47.235	-53.96	-1.4	0.05	0.05	-432	35	76
Newfoundland	Placentia	Kemp et al. (2018)	Foraminifera	47.235	-53.96	-1.41	0.05	0.05	-479	66	87
Newfoundland	Placentia	Kemp et al. (2018)	Foraminifera	47.235	-53.96	-1.4	0.06	0.06	-525	80	89
Newfoundland	Placentia	Kemp et al. (2018)	Foraminifera	47.235	-53.96	-1.34	0.07	0.07	-563	74	124
Newfoundland	Placentia	Kemp et al. (2018)	Foraminifera	47.235	-53.96	-1.46	0.05	0.05	-602	66	140
Newfoundland	Placentia	Kemp et al. (2018)	Foraminifera	47.235	-53.96	-1.32	0.1	0.1	-634	78	143
Quebec	Saint-Simeon	Barnett et al. (2019)	Foraminifera	48.067	-65.545	0.12	0.15	0.15	2014	2	2
Quebec	Saint-Simeon	Barnett et al. (2019)	Foraminifera	48.067	-65.545	0.04	0.15	0.15	2011	1	1
Quebec	Saint-Simeon	Barnett et al. (2019)	Foraminifera	48.067	-65.545	0.03	0.15	0.15	2009	2	2
Quebec	Saint-Simeon	Barnett et al. (2019)	Foraminifera	48.067	-65.545	0.06	0.15	0.15	2006	2	2
Quebec	Saint-Simeon	Barnett et al. (2019)	Foraminifera	48.067	-65.545	-0.02	0.16	0.16	2004	2	2
Quebec	Saint-Simeon	Barnett et al. (2019)	Foraminifera	48.067	-65.545	-0.05	0.16	0.16	2001	2	2
Quebec	Saint-Simeon	Barnett et al. (2019)	Foraminifera	48.067	-65.545	-0.08	0.16	0.16	1997	3	3
Quebec	Saint-Simeon	Barnett et al. (2019)	Foraminifera	48.067	-65.545	-0.09	0.16	0.16	1990	4	4
Quebec	Saint-Simeon	Barnett et al. (2019)	Foraminifera	48.067	-65.545	-0.06	0.16	0.16	1982	3	3
Quebec	Saint-Simeon	Barnett et al. (2019)	Foraminifera	48.067	-65.545	-0.02	0.15	0.15	1975	4	4
Quebec	Saint-Simeon	Barnett et al. (2019)	Foraminifera	48.067	-65.545	0.08	0.15	0.15	1965	3	3
Quebec	Saint-Simeon	Barnett et al. (2019)	Foraminifera	48.067	-65.545	0.01	0.15	0.15	1957	3	3
Quebec	Saint-Simeon	Barnett et al. (2019)	Foraminifera	48.067	-65.545	-0.09	0.15	0.15	1952	3	3
Quebec	Saint-Simeon	Barnett et al. (2019)	Foraminifera	48.067	-65.545	-0.11	0.16	0.16	1947	4	4
Quebec	Saint-Simeon	Barnett et al. (2019)	Foraminifera	48.067	-65.545	-0.08	0.15	0.15	1940	5	5
Quebec	Saint-Simeon	Barnett et al. (2019)	Foraminifera	48.067	-65.545	-0.1	0.15	0.15	1932	5	5
Quebec	Saint-Simeon	Barnett et al. (2019)	Foraminifera	48.067	-65.545	-0.1	0.16	0.16	1922	5	5
Quebec	Saint-Simeon	Barnett et al. (2019)	Foraminifera	48.067	-65.545	0.12	0.15	0.15	1913	7	7
Quebec	Saint-Simeon	Barnett et al. (2019)	Foraminifera	48.067	-65.545	0.2	0.16	0.16	1904	7	7
Quebec	Saint-Simeon	Barnett et al. (2019)	Foraminifera	48.067	-65.545	0.05	0.15	0.15	1894	9	9
Quebec	Saint-Simeon	Barnett et al. (2019)	Foraminifera	48.067	-65.545	-0.1	0.15	0.15	1882	10	10
Quebec	Saint-Simeon	Barnett et al. (2019)	Foraminifera	48.067	-65.545	-0.11	0.15	0.15	1869	14	14
Quebec	Saint-Simeon	Barnett et al. (2019)	Foraminifera	48.067	-65.545	-0.16	0.15	0.15	1856	22	22
Quebec	Saint-Simeon	Barnett et al. (2019)	Foraminifera	48.067	-65.545	-0.09	0.15	0.15	1842	30	30
Quebec	Saint-Simeon	Barnett et al. (2019)	Foraminifera	48.067	-65.545	-0.17	0.15	0.15	1829	35	35
Quebec	Saint-Simeon	Barnett et al. (2019)	Foraminifera	48.067	-65.545	-0.17	0.15	0.15	1816	37	37
Quebec	Saint-Simeon	Barnett et al. (2019)	Foraminifera	48.067	-65.545	-0.25	0.16	0.16	1802	36	36
Quebec	Saint-Simeon	Barnett et al. (2019)	Foraminifera	48.067	-65.545	-0.32	0.16	0.16	1788	35	35
Quebec	Saint-Simeon	Barnett et al. (2019)	Foraminifera	48.067	-65.545	-0.32	0.16	0.16	1774	33	33
Quebec	Saint-Simeon	Barnett et al. (2019)	Foraminifera	48.067	-65.545	0.08	0.16	0.16	1760	29	29
Quebec	Saint-Simeon	Barnett et al. (2019)	Foraminifera	48.067	-65.545	-0.28	0.16	0.16	1745	26	26
Quebec	Saint-Simeon	Barnett et al. (2019)	Foraminifera	48.067	-65.545	-0.31	0.16	0.16	1731	32	32
Quebec	Saint-Simeon	Barnett et al. (2019)	Foraminifera	48.067	-65.545	-0.34	0.16	0.16	1716	33	33
Quebec	Saint-Simeon	Barnett et al. (2019)	Foraminifera	48.067	-65.545	-0.24	0.15	0.15	1700	29	29
Quebec	Saint-Simeon	Barnett et al. (2019)	Foraminifera	48.067	-65.545	-0.27	0.15	0.15	1685	25	25
Quebec	Saint-Simeon	Barnett et al. (2019)	Foraminifera	48.067	-65.545	-0.02	0.15	0.15	1670	20	20
Quebec	Saint-Simeon	Barnett et al. (2019)	Foraminifera	48.067	-65.545	-0.34	0.15	0.15	1657	18	18
Quebec	Saint-Simeon	Barnett et al. (2019)	Foraminifera	48.067	-65.545	-0.65	0.15	0.15	1286	54	54
Quebec	Saint-Simeon	Barnett et al. (2019)	Foraminifera	48.067	-65.545	-0.63	0.16	0.16	1274	58	58
Quebec	Saint-Simeon	Barnett et al. (2019)	Foraminifera	48.067	-65.545	-0.67	0.16	0.16	1262	61	61
Quebec	Saint-Simeon	Barnett et al. (2019)	Foraminifera	48.067	-65.545	-0.64	0.16	0.16	1251	65	65
Quebec	Saint-Simeon	Barnett et al. (2019)	Foraminifera	48.067	-65.545	-0.68	0.15	0.15	1239	67	67
Quebec	Saint-Simeon	Barnett et al. (2019)	Foraminifera	48.067	-65.545	-0.71	0.16	0.16	1227	71	71
Quebec	Saint-Simeon	Barnett et al. (2019)	Foraminifera	48.067	-65.545	-0.72	0.16	0.16	1215	73	73
Quebec	Saint-Simeon	Barnett et al. (2019)	Foraminifera	48.067	-65.545	-0.71	0.16	0.16	1203	76	76
Quebec	Saint-Simeon	Barnett et al. (2019)	Foraminifera	48.067	-65.545	-0.74	0.16	0.16	1190	78	78
Quebec	Saint-Simeon	Barnett et al. (2019)	Foraminifera	48.067	-65.545	-0.7	0.16	0.16	1179	81	81
Quebec	Saint-Simeon	Barnett et al. (2019)	Foraminifera	48.067	-65.545	-0.75	0.16	0.16	1166	82	82
Quebec	Saint-Simeon	Barnett et al. (2019)	Foraminifera	48.067	-65.545	-0.75	0.16	0.16	1151	79	79
Quebec	Saint-Simeon	Barnett et al. (2019)	Foraminifera	48.067	-65.545	-0.81	0.15	0.15	1135	75	75
Quebec	Saint-Simeon	Barnett et al. (2019)	Foraminifera	48.067	-65.545	-0.86	0.15	0.15	1118	70	70
Quebec	Saint-Simeon	Barnett et al. (2019)	Foraminifera	48.067	-65.545	-0.83	0.15	0.15	1100	64	64
Quebec	Saint-Simeon	Barnett et al. (2019)	Foraminifera	48.067	-65.545	-0.85	0.15	0.15	1082	58	58
Quebec	Saint-Simeon	Barnett et al. (2019)	Foraminifera	48.067	-65.545	-0.9	0.15	0.15	1066	54	54
Quebec	Saint-Simeon	Barnett et al. (2019)	Foraminifera	48.067	-65.545	-0.87	0.15	0.15	1049	48	48
Quebec	Saint-Simeon	Barnett et al. (2019)	Foraminifera	48.067	-65.545	-0.9	0.15	0.15	1032	42	42
Quebec	Saint-Simeon	Barnett et al. (2019)	Foraminifera	48.067	-65.545	-0.88	0.16	0.16	1017	38	38
Quebec	Saint-Simeon	Barnett et al. (2019)	Foraminifera	48.067	-65.545	-0.89	0.16	0.16	1003	35	35
Quebec	Saint-Simeon	Barnett et al. (2019)	Foraminifera	48.067	-65.545	-0.93	0.16	0.16	989	35	35
Quebec	Saint-Simeon	Barnett et al. (2019)	Foraminifera	48.067	-65.545	-0.91	0.16	0.16	978	38	38
Quebec	Saint-Simeon	Barnett et al. (2019)	Foraminifera	48.067	-65.545	-0.85	0.16	0.16	967	42	42
Quebec	Saint-Simeon	Barnett et al. (2019)	Foraminifera	48.067	-65.545	-0.93	0.16	0.16	956	43	43
Quebec	Saint-Simeon	Barnett et al. (2019)	Foraminifera	48.067	-65.545	-0.97	0.16	0.16	945	45	45
Quebec	Saint-Simeon	Barnett et al. (2019)	Foraminifera	48.067	-65.545	-0.92	0.16	0.16	933	45	45
Quebec	Saint-Simeon	Barnett et al. (2019)	Foraminifera	48.067	-65.545	-0.97	0.16	0.16	921	46	46
Quebec	Saint-Simeon	Barnett et al. (2019)	Foraminifera	48.067	-65.545	-1	0.16	0.16	908	45	45
Quebec	Saint-Simeon	Barnett et al. (2019)	Foraminifera	48.067	-65.545	-1	0.16	0.16	896	44	44
Quebec	Saint-Simeon	Barnett et al. (2019)	Foraminifera	48.067	-65.545	-1.04	0.16	0.16	884	44	44
Quebec	Saint-Simeon	Barnett et al. (2019)	Foraminifera	48.067	-65.545	-1.01	0.16	0.16	874	45	45
Quebec	Saint-Simeon	Barnett et al. (2019)	Foraminifera	48.067	-65.545	-1.05	0.16	0.16	865	46	46
Quebec	Saint-Simeon	Barnett et al. (2019)	Foraminifera	48.067	-65.545	-0.98	0.16	0.16	856	48	48
Quebec	Saint-Simeon	Barnett et al. (2019)	Foraminifera	48.067	-65.545	-1.02	0.16	0.16	847	50	50
Quebec	Saint-Simeon	Barnett et al. (2019)	Foraminifera	48.067	-65.545	-1	0.16	0.16	838	52	52
Quebec	Saint-Simeon	Barnett et al. (2019)	Foraminifera	48.067	-65.545	-1.1	0.16	0.16	828	52	52
Quebec	Saint-Simeon	Barnett et al. (2019)	Foraminifera	48.067	-65.545	-1.02	0.16	0.16	819	54	54
Quebec	Saint-Simeon	Barnett et al. (2019)	Foraminifera	48.067	-65.545	-1.04	0.16	0.16	809	54	54
Quebec	Saint-Simeon	Barnett et al. (2019)	Foraminifera	48.067	-65.545	-1.02	0.16	0.16	799	54	54
Quebec	Saint-Simeon	Barnett et al. (2019)	Foraminifera	48.067	-65.545	-1.02	0.16	0.16	790	55	55
Quebec	Saint-Simeon	Barnett et al. (2019)	Foraminifera	48.067	-65.545	-1.02	0.16	0.16	780	54	54
Quebec	Saint-Simeon	Barnett et al. (2019)	Foraminifera	48.067	-65.545	-1.04	0.16	0.16	770	54	54
Quebec	Saint-Simeon	Barnett et al. (2019)	Foraminifera	48.067	-65.545	-1.05	0.16	0.16	760	53	53
Quebec	Saint-Simeon	Barnett et al. (2019)	Foraminifera	48.067	-65.545	-1.04	0.16	0.16	750	52	52
Quebec	Saint-Simeon	Barnett et al. (2019)	Foraminifera	48.067	-65.545	-1.07	0.16	0.16	740	52	52
Quebec	Saint-Simeon	Barnett et al. (2019)	Foraminifera	48.067	-65.545	-1.07	0.16	0.16	730	52	52
Quebec	Saint-Simeon	Barnett et al. (2019)	Foraminifera	48.067	-65.545	-1.08	0.16	0.16	720	52	52
Quebec	Saint-Simeon	Barnett et al. (2019)	Foraminifera	48.067	-65.545	-1.16	0.16	0.16	700	53	53
Quebec	Saint-Simeon	Barnett et al. (2019)	Foraminifera	48.067	-65.545	-1.19	0.16	0.16	690	52	52
Quebec	Saint-Simeon	Barnett et al. (2019)	Foraminifera	48.067	-65.545	-1.21	0.16	0.16	677	54	54
Quebec	Saint-Simeon	Barnett et al. (2019)	Foraminifera	48.067	-65.545	-1.27	0.16	0.16	661	58	58
Quebec	Saint-Simeon	Barnett et al. (2019)	Foraminifera	48.067	-65.545	-1.25	0.16	0.16	644	62	62
Quebec	Saint-Simeon	Barnett et al. (2019)	Foraminifera	48.067	-65.545	-1.29	0.16	0.16	627	65	65
Quebec	Saint-Simeon	Barnett et al. (2019)	Foraminifera	48.067	-65.545	-1.3	0.16	0.16	610	68	68
Quebec	Saint-Simeon	Barnett et al. (2019)	Foraminifera	48.067	-65.545	-1.27	0.16	0.16	594	71	71
Quebec	Saint-Simeon	Barnett et al. (2019)	Foraminifera	48.067	-65.545	-1.3	0.16	0.16	577	70	70
Quebec	Saint-Simeon	Barnett et al. (2019)	Foraminifera	48.067	-65.545	-1.33	0.16	0.16	560	70	70
Quebec	Saint-Simeon	Barnett et al. (2019)	Foraminifera	48.067	-65.545	-1.33	0.16	0.16	544	71	71
Quebec	Saint-Simeon	Barnett et al. (2019)	Foraminifera	48.067	-65.545	-1.34	0.15	0.15	529	72	72
Quebec	Saint-Simeon	Barnett et al. (2019)	Foraminifera	48.067	-65.545	-1.34	0.15	0.15	514	74	74
Quebec	Saint-Simeon	Barnett et al. (2019)	Foraminifera	48.067	-65.545	-1.5	0.16	0.16	500	76	76
Quebec	Saint-Simeon	Barnett et al. (2019)	Foraminifera	48.067	-65.545	-1.55	0.16	0.16	486	78	78
Quebec	Saint-Simeon	Barnett et al. (2019)	Foraminifera	48.067	-65.545	-1.46	0.16	0.16	473	81	81
Israel	Israeli Coast	Dean et al 2019	Archeological	32	34.8	-0.2	0.38	0.38	1900	10	10
Israel	Israeli Coast	Dean et al 2019	Other bioconstructed reefs	32.7	34.9	-0.19	0.44	0.44	1829	120	120
Israel	Israeli Coast	Dean et al 2019	Other bioconstructed reefs	32.6	34.9	-0.1	0.44	0.44	1828	117	117
Israel	Israeli Coast	Dean et al 2019	Other bioconstructed reefs	32.83	34.96	-0.15	0.44	0.44	1805	105	105
Israel	Israeli Coast	Dean et al 2019	Other bioconstructed reefs	32.62	34.93	-0.07	0.44	0.44	1775	125	125
Israel	Israeli Coast	Dean et al 2019	Other bioconstructed reefs	32.83	34.96	-0.21	0.44	0.44	1773	124	124
Israel	Israeli Coast	Dean et al 2019	Other bioconstructed reefs	33.1	35.1	-0.03	0.44	0.44	1770	120	120
Israel	Israeli Coast	Dean et al 2019	Other bioconstructed reefs	32.55	34.92	-0.09	0.44	0.44	1770	120	120
Israel	Israeli Coast	Dean et al 2019	Archeological	32.92	35.07	-0.23	0.4	0.4	1760	15	15
Israel	Israeli Coast	Dean et al 2019	Other bioconstructed reefs	32.6	34.9	-0.21	0.44	0.44	1680	149	149
Israel	Israeli Coast	Dean et al 2019	Archeological	32.5	34.9	0.47	0.33	0.33	1675	150	150
Israel	Israeli Coast	Dean et al 2019	Archeological	32.5	34.9	0.43	0.33	0.33	1675	150	150
Israel	Israeli Coast	Dean et al 2019	Other bioconstructed reefs	32.7	34.9	-0.37	0.44	0.44	1608	112	112
Israel	Israeli Coast	Dean et al 2019	Other bioconstructed reefs	32.6	34.9	-0.35	0.44	0.44	1597	97	97
Israel	Israeli Coast	Dean et al 2019	Other bioconstructed reefs	32.6	34.9	-0.28	0.44	0.44	1572	94	94
Israel	Israeli Coast	Dean et al 2019	Other bioconstructed reefs	32.6	34.9	-0.33	0.44	0.44	1564	97	97
Israel	Israeli Coast	Dean et al 2019	Other bioconstructed reefs	32.6	34.9	-0.39	0.44	0.44	1530	98	98
Israel	Israeli Coast	Dean et al 2019	Other bioconstructed reefs	33.1	35.1	-0.06	0.44	0.44	1525	95	95
Israel	Israeli Coast	Dean et al 2019	Other bioconstructed reefs	32.6	34.9	-0.47	0.44	0.44	1369	74	74
Israel	Israeli Coast	Dean et al 2019	Other bioconstructed reefs	32.83	34.96	-0.31	0.44	0.44	1354	84	84
Israel	Israeli Coast	Dean et al 2019	Other bioconstructed reefs	32.83	34.96	-0.03	0.44	0.44	1342	83	83
Israel	Israeli Coast	Dean et al 2019	Other bioconstructed reefs	33	35.1	-0.18	0.44	0.44	1293	99	99
Israel	Israeli Coast	Dean et al 2019	Other bioconstructed reefs	32.83	34.96	-0.37	0.44	0.44	1270	90	90
Israel	Israeli Coast	Dean et al 2019	Other bioconstructed reefs	32.83	34.96	-0.45	0.44	0.44	1260	95	95
Israel	Israeli Coast	Dean et al 2019	Archeological	32.71	34.93	-0.26	0.32	0.32	1254	36	36
Israel	Israeli Coast	Dean et al 2019	Archeological	32.71	34.24	-0.29	0.32	0.32	1254	36	36
Israel	Israeli Coast	Dean et al 2019	Archeological	32.71	34.93	-0.49	0.32	0.32	1254	36	36
Israel	Israeli Coast	Dean et al 2019	Archeological	32.92	35.07	-0.17	0.32	0.32	1242	50	50
Israel	Israeli Coast	Dean et al 2019	Archeological	32.925	35.068	-0.27	0.32	0.32	1242	50	50
Israel	Israeli Coast	Dean et al 2019	Archeological	32.92	35.07	-0.23	0.49	0.49	1241	50	50
Israel	Israeli Coast	Dean et al 2019	Other bioconstructed reefs	32.71	34.93	-0.22	0.44	0.44	1195	105	105
Israel	Israeli Coast	Dean et al 2019	Other bioconstructed reefs	32.83	34.96	-0.12	0.44	0.44	1189	107	107
Israel	Israeli Coast	Dean et al 2019	Archeological	32.5	34.9	-0.59	0.35	0.35	1133	133	133
Israel	Israeli Coast	Dean et al 2019	Archeological	32.5	34.9	-0.39	0.35	0.35	1133	133	133
Israel	Israeli Coast	Dean et al 2019	Archeological	32.5	34.9	-0.33	0.35	0.35	1133	133	133
Israel	Israeli Coast	Dean et al 2019	Archeological	32.919	35.066	-0.42	0.32	0.32	1130	5	5
Israel	Israeli Coast	Dean et al 2019	Archeological	32.92	35.066	-0.79	0.32	0.32	1130	5	5
Israel	Israeli Coast	Dean et al 2019	Other bioconstructed reefs	33	35.1	-0.34	0.44	0.44	1111	109	109
Israel	Israeli Coast	Dean et al 2019	Other bioconstructed reefs	32.83	34.96	-0.22	0.44	0.44	956	119	119
Israel	Israeli Coast	Dean et al 2019	Other bioconstructed reefs	32.83	34.96	-0.12	0.44	0.44	910	120	120
Israel	Israeli Coast	Dean et al 2019	Archeological	32.5	34.9	-0.12	0.35	0.35	855	105	105
Israel	Israeli Coast	Dean et al 2019	Archeological	32.5	34.9	-0.21	0.35	0.35	855	105	105
Israel	Israeli Coast	Dean et al 2019	Archeological	32.5	34.9	-0.11	0.35	0.35	855	105	105
Israel	Israeli Coast	Dean et al 2019	Archeological	32.5	34.9	-0.06	0.35	0.35	855	105	105
Israel	Israeli Coast	Dean et al 2019	Archeological	32.5	34.9	-0.13	0.35	0.35	855	105	105
Israel	Israeli Coast	Dean et al 2019	Archeological	32.5	34.9	-0.11	0.35	0.35	855	105	105
Israel	Israeli Coast	Dean et al 2019	Archeological	32.5	34.9	-0.15	0.35	0.35	855	105	105
Israel	Israeli Coast	Dean et al 2019	Archeological	32.5	34.9	-0.03	0.35	0.35	855	105	105
Israel	Israeli Coast	Dean et al 2019	Archeological	32.5	34.9	-0.15	0.35	0.35	855	105	105
Israel	Israeli Coast	Dean et al 2019	Archeological	32.5	34.9	0.05	0.35	0.35	855	105	105
Israel	Israeli Coast	Dean et al 2019	Archeological	32.5	34.9	-0.1	0.35	0.35	855	105	105
Israel	Israeli Coast	Dean et al 2019	Archeological	32.5	34.9	-0.15	0.35	0.35	855	105	105
Israel	Israeli Coast	Dean et al 2019	Archeological	32.5	34.9	-0.2	0.35	0.35	855	105	105
Israel	Israeli Coast	Dean et al 2019	Archeological	32.5	34.9	0.01	0.35	0.35	855	105	105
Israel	Israeli Coast	Dean et al 2019	Archeological	32.5	34.9	-0.1	0.35	0.35	855	105	105
Israel	Israeli Coast	Dean et al 2019	Archeological	32.5	34.9	-0.1	0.35	0.35	855	105	105
Israel	Israeli Coast	Dean et al 2019	Archeological	32.5	34.9	-0.12	0.35	0.35	855	105	105
Israel	Israeli Coast	Dean et al 2019	Archeological	32.5	34.9	-0.13	0.35	0.35	855	105	105
Israel	Israeli Coast	Dean et al 2019	Archeological	32.5	34.9	-0.15	0.35	0.35	855	105	105
Israel	Israeli Coast	Dean et al 2019	Archeological	32.5	34.9	-0.13	0.35	0.35	855	105	105
Israel	Israeli Coast	Dean et al 2019	Archeological	32.5	34.9	-0.11	0.35	0.35	855	105	105
Israel	Israeli Coast	Dean et al 2019	Archeological	32.5	34.9	-0.13	0.35	0.35	855	105	105
Israel	Israeli Coast	Dean et al 2019	Archeological	32.5	34.9	-0.1	0.35	0.35	855	105	105
Israel	Israeli Coast	Dean et al 2019	Archeological	32.5	34.9	-0.07	0.35	0.35	855	105	105
Israel	Israeli Coast	Dean et al 2019	Archeological	32.5	34.9	-0.09	0.35	0.35	855	105	105
Israel	Israeli Coast	Dean et al 2019	Archeological	32.5	34.9	-0.03	0.35	0.35	855	105	105
Israel	Israeli Coast	Dean et al 2019	Archeological	32.5	34.9	-0.1	0.35	0.35	855	105	105
Israel	Israeli Coast	Dean et al 2019	Archeological	32.5	34.9	-0.13	0.35	0.35	855	105	105
Israel	Israeli Coast	Dean et al 2019	Archeological	32.5	34.9	-0.12	0.35	0.35	855	105	105
Israel	Israeli Coast	Dean et al 2019	Archeological	32.5	34.9	-0.1	0.35	0.35	855	105	105
Israel	Israeli Coast	Dean et al 2019	Archeological	32.5	34.9	-0.14	0.35	0.35	855	105	105
Israel	Israeli Coast	Dean et al 2019	Archeological	32.5	34.9	-0.12	0.35	0.35	855	105	105
Israel	Israeli Coast	Dean et al 2019	Archeological	32.5	34.9	-0.13	0.35	0.35	855	105	105
Israel	Israeli Coast	Dean et al 2019	Archeological	32.5	34.9	-0.12	0.35	0.35	855	105	105
Israel	Israeli Coast	Dean et al 2019	Archeological	32.5	34.9	-0.11	0.35	0.35	855	105	105
Israel	Israeli Coast	Dean et al 2019	Archeological	32.5	34.9	-0.1	0.35	0.35	855	105	105
Israel	Israeli Coast	Dean et al 2019	Archeological	32.5	34.9	-0.13	0.35	0.35	855	105	105
Israel	Israeli Coast	Dean et al 2019	Other bioconstructed reefs	32.5	34.89	-0.12	0.44	0.44	835	115	115
Israel	Israeli Coast	Dean et al 2019	Archeological	32.5	34.9	0.17	0.35	0.35	695	55	55
Israel	Israeli Coast	Dean et al 2019	Archeological	32.5	34.9	0.01	0.35	0.35	695	55	55
Israel	Israeli Coast	Dean et al 2019	Archeological	31.8	34.6	0.15	0.44	0.44	695	10	10
Israel	Israeli Coast	Dean et al 2019	Archeological	32.5	34.9	-0.05	0.35	0.35	600	100	100
Israel	Israeli Coast	Dean et al 2019	Archeological	32.5	34.9	-0.03	0.35	0.35	600	100	100
Israel	Israeli Coast	Dean et al 2019	Archeological	32.5	34.9	0.07	0.35	0.35	555	150	150
Israel	Israeli Coast	Dean et al 2019	Archeological	32.5	34.9	0.12	0.35	0.35	550	150	150
Israel	Israeli Coast	Dean et al 2019	Archeological	32.5	34.9	0.08	0.35	0.35	550	150	150
Israel	Israeli Coast	Dean et al 2019	Archeological	32.5	34.9	0.1	0.35	0.35	550	150	150
Israel	Israeli Coast	Dean et al 2019	Archeological	32.5	34.9	0.11	0.35	0.35	550	150	150
Israel	Israeli Coast	Dean et al 2019	Archeological	32.5	34.9	0.3	0.35	0.35	550	50	50
Israel	Israeli Coast	Dean et al 2019	Archeological	32.5	34.9	-0.03	0.35	0.35	550	50	50
Israel	Israeli Coast	Dean et al 2019	Archeological	31.92	34.69	-0.09	0.49	0.49	550	50	50
Israel	Israeli Coast	Dean et al 2019	Archeological	32.5	34.9	0.94	0.32	0.32	505	14	14
Israel	Israeli Coast	Dean et al 2019	Archeological	32.5	34.9	0.97	0.32	0.32	505	14	14
Israel	Israeli Coast	Dean et al 2019	Archeological	32.5	34.9	-0.13	0.35	0.35	500	100	100
Israel	Israeli Coast	Dean et al 2019	Archeological	32.5	34.9	-0.04	0.35	0.35	450	250	250
Israel	Israeli Coast	Dean et al 2019	Archeological	32.5	34.9	-0.1	0.35	0.35	450	250	250
Israel	Israeli Coast	Dean et al 2019	Archeological	32.5	34.9	0.26	0.35	0.35	450	250	250
Israel	Israeli Coast	Dean et al 2019	Archeological	32.5	34.9	0.32	0.35	0.35	450	250	250
Israel	Israeli Coast	Dean et al 2019	Archeological	32.5	34.9	0.42	0.35	0.35	450	250	250
Israel	Israeli Coast	Dean et al 2019	Archeological	32.5	34.9	-0.03	0.35	0.35	400	100	100
Israel	Israeli Coast	Dean et al 2019	Archeological	32.5	34.9	0.27	0.35	0.35	350	50	50
Israel	Israeli Coast	Dean et al 2019	Archeological	32.5	34.9	0.07	0.35	0.35	300	100	100
Israel	Israeli Coast	Dean et al 2019	Archeological	32.5	34.9	0.02	0.35	0.35	50	50	50
Israel	Israeli Coast	Dean et al 2019	Archeological	32.5	34.9	-0.03	0.35	0.35	50	50	50
Israel	Israeli Coast	Dean et al 2019	Archeological	32.5	34.9	-0.03	0.35	0.35	50	50	50
Israel	Israeli Coast	Dean et al 2019	Archeological	33.05	35.101	-0.06	0.44	0.44	-50	25	25
Israel	Israeli Coast	Dean et al 2019	Archeological	32.92	35.07	-1.15	0.33	0.33	-150	149	149
Israel	Israeli Coast	Dean et al 2019	Archeological	31.92	34.69	-0.63	0.66	0.66	-300	50	50
Israel	Israeli Coast	Dean et al 2019	Archeological	32.41	34.87	-1.39	0.61	0.61	-500	150	150
Israel	Israeli Coast	Dean et al 2019	Archeological	32.62	34.92	-0.49	0.53	0.53	-850	100	100
Israel	Israeli Coast	Dean et al 2019	Archeological	32.66	34.93	-0.89	0.39	0.39	-1925	125	125
Croatia	Jadrtovac	Shaw et al (2018)	Foraminifera	43.68	15.957	0.01	0.12	0.12	2007	4	4
Croatia	Jadrtovac	Shaw et al (2018)	Foraminifera	43.68	15.957	0	0.12	0.12	2005	6	6
Croatia	Jadrtovac	Shaw et al (2018)	Foraminifera	43.68	15.957	-0.01	0.12	0.12	2000	7	7
Croatia	Jadrtovac	Shaw et al (2018)	Foraminifera	43.68	15.957	-0.02	0.12	0.12	1995	7	7
Croatia	Jadrtovac	Shaw et al (2018)	Foraminifera	43.68	15.957	-0.03	0.12	0.12	1990	6	6
Croatia	Jadrtovac	Shaw et al (2018)	Foraminifera	43.68	15.957	-0.04	0.12	0.12	1986	5	5
Croatia	Jadrtovac	Shaw et al (2018)	Foraminifera	43.68	15.957	-0.05	0.12	0.12	1981	5	5
Croatia	Jadrtovac	Shaw et al (2018)	Foraminifera	43.68	15.957	-0.06	0.12	0.12	1978	5	5
Croatia	Jadrtovac	Shaw et al (2018)	Foraminifera	43.68	15.957	-0.07	0.12	0.12	1973	5	5
Croatia	Jadrtovac	Shaw et al (2018)	Foraminifera	43.68	15.957	-0.08	0.12	0.12	1969	7	7
Croatia	Jadrtovac	Shaw et al (2018)	Foraminifera	43.68	15.957	-0.09	0.12	0.12	1961	9	9
Croatia	Jadrtovac	Shaw et al (2018)	Foraminifera	43.68	15.957	-0.1	0.12	0.12	1955	10	10
Croatia	Jadrtovac	Shaw et al (2018)	Foraminifera	43.68	15.957	-0.11	0.12	0.12	1947	12	12
Croatia	Jadrtovac	Shaw et al (2018)	Foraminifera	43.68	15.957	-0.12	0.12	0.12	1936	12	12
Croatia	Jadrtovac	Shaw et al (2018)	Foraminifera	43.68	15.957	-0.13	0.12	0.12	1924	13	13
Croatia	Jadrtovac	Shaw et al (2018)	Foraminifera	43.68	15.957	-0.14	0.12	0.12	1912	15	15
Croatia	Jadrtovac	Shaw et al (2018)	Foraminifera	43.68	15.957	-0.15	0.12	0.12	1899	18	18
Croatia	Jadrtovac	Shaw et al (2018)	Foraminifera	43.68	15.957	-0.16	0.12	0.12	1879	27	27
Croatia	Jadrtovac	Shaw et al (2018)	Foraminifera	43.68	15.957	-0.17	0.12	0.12	1863	33	33
Croatia	Jadrtovac	Shaw et al (2018)	Foraminifera	43.68	15.957	-0.18	0.12	0.12	1851	36	36
Croatia	Jadrtovac	Shaw et al (2018)	Foraminifera	43.68	15.957	-0.19	0.12	0.12	1843	37	37
Croatia	Jadrtovac	Shaw et al (2018)	Foraminifera	43.68	15.957	-0.2	0.12	0.12	1835	36	36
Croatia	Jadrtovac	Shaw et al (2018)	Foraminifera	43.68	15.957	-0.21	0.12	0.12	1827	34	34
Croatia	Jadrtovac	Shaw et al (2018)	Foraminifera	43.68	15.957	-0.22	0.12	0.12	1815	31	31
Croatia	Jadrtovac	Shaw et al (2018)	Foraminifera	43.68	15.957	-0.23	0.12	0.12	1796	27	27
Croatia	Jadrtovac	Shaw et al (2018)	Foraminifera	43.68	15.957	-0.24	0.12	0.12	1771	25	25
Croatia	Jadrtovac	Shaw et al (2018)	Foraminifera	43.68	15.957	-0.25	0.12	0.12	1760	28	28
Croatia	Jadrtovac	Shaw et al (2018)	Foraminifera	43.68	15.957	-0.26	0.12	0.12	1748	33	33
Croatia	Jadrtovac	Shaw et al (2018)	Foraminifera	43.68	15.957	-0.27	0.12	0.12	1740	36	36
Croatia	Jadrtovac	Shaw et al (2018)	Foraminifera	43.68	15.957	-0.28	0.12	0.12	1734	39	39
Nova Scotia	Chezzetcook Inlet	Gehrels et al (2020)	Foraminifera	44.739	-63.26	-0.06	0.06	0.06	2004	0	0
Nova Scotia	Chezzetcook Inlet	Gehrels et al (2020)	Foraminifera	44.739	-63.26	-0.08	0.06	0.06	1993	4	3
Nova Scotia	Chezzetcook Inlet	Gehrels et al (2020)	Foraminifera	44.739	-63.26	-0.08	0.06	0.06	1991	3	2
Nova Scotia	Chezzetcook Inlet	Gehrels et al (2020)	Foraminifera	44.739	-63.26	-0.1	0.06	0.06	1988	3	3
Nova Scotia	Chezzetcook Inlet	Gehrels et al (2020)	Foraminifera	44.739	-63.26	-0.11	0.06	0.06	1984	3	3
Nova Scotia	Chezzetcook Inlet	Gehrels et al (2020)	Foraminifera	44.739	-63.26	-0.12	0.06	0.06	1981	3	3
Nova Scotia	Chezzetcook Inlet	Gehrels et al (2020)	Foraminifera	44.739	-63.26	-0.13	0.06	0.06	1978	3	3
Nova Scotia	Chezzetcook Inlet	Gehrels et al (2020)	Foraminifera	44.739	-63.26	-0.14	0.06	0.06	1975	3	3
Nova Scotia	Chezzetcook Inlet	Gehrels et al (2020)	Foraminifera	44.739	-63.26	-0.14	0.06	0.06	1973	3	3
Nova Scotia	Chezzetcook Inlet	Gehrels et al (2020)	Foraminifera	44.739	-63.26	-0.16	0.06	0.06	1971	3	3
Nova Scotia	Chezzetcook Inlet	Gehrels et al (2020)	Foraminifera	44.739	-63.26	-0.17	0.06	0.06	1968	3	3
Nova Scotia	Chezzetcook Inlet	Gehrels et al (2020)	Foraminifera	44.739	-63.26	-0.19	0.06	0.06	1966	3	3
Nova Scotia	Chezzetcook Inlet	Gehrels et al (2020)	Foraminifera	44.739	-63.26	-0.18	0.06	0.06	1964	3	3
Nova Scotia	Chezzetcook Inlet	Gehrels et al (2020)	Foraminifera	44.739	-63.26	-0.17	0.06	0.06	1962	3	3
[truncated: 275 more rows]

## Sheet: References
References
Angulo RJ, Giannini PCF, Suguio K, Pessenda LCR (1999) Relative sea-level changes in the last 5500 years in southern Brazil (Laguna–Imbituba region, Santa Catarina State) based on vermetid C ages. Marine Geology 159(1–4):323–339, 10.1016/S0025-3227(98)00204-7
Barlow NLM, Long AJ, Saher MH, Gehrels WR, Garnett MH, Scaife RG (2014) Salt-marsh reconstructions of relative sea-level change in the North Atlantic during the last 2000 years. Quaternary Science Reviews 99:1–16, 10.1016/j.quascirev.2014.06.008
Barnett RL, Gehrels WR, Charman DJ, Saher MH, Marshall WA (2015) Late Holocene sea-level change in Arctic Norway. Quaternary Science Reviews 107:214-230, 10.1016/j.quascirev.2014.10.027
Barnett RL, Bernatchez P, Garneau M, Juneau M (2017) Reconstructing late Holocene relative sea-level changes at the Magdalen Islands (Gulf of St. Lawrence, Canada) using mutli-proxy analyses. Journal of Quaternary Science 32(3): 380-395, 10.1002/jqs.2931
Barnett RL, Bernatchez P, Garneau M, Brain MJ, Charman DJ, Stephenson DB, Haley S, Sanderson N (2019) Late Holocene sea-level changes in eastern Quebec and potential drivers. Quaternary Science Reviews 203:151-169, 10.1016/j.quascirev.2018.10.039
Baxter AJ (1997) Late Quaternary palaeoenvironments of the Sandveld, Western Cape Province, South Africa. Unpublished PhD thesis, Department of Environmental and Geographical Sciences, University of Cape Town, 355 pp.
Cahill et al. (2016) NJ
Compton JS (2001) Holocene sea-level fluctuations inferred from the evolution of depositional environments of the southern Langebaan Lagoon salt marsh, South Africa. The Holocene 11(4), 10.1191/095968301678302832
Dawson S, Smith DE (1997) Holocene relative sea-level changes on the margin of a glacio-isostatically uplifted area: an example from northern Caithness, Scotland. The Holocene 7(1), 10.1177/095968369700700106
Dean S, Horton BP, Evelpidou N, Cahill N, Spada G, Sivan D (2019) Can we detect centennial sea-level variations over the last three thousand years in Israeli archaeological records? Quaternary Science Reviews 210:125-135, 10.1016/j.quascirev.2019.02.021
Delibras C, Laborel J (1969) Recent variations of the sea level along the Brazilian coast. Quaternaria 14:45–49
Deevey ES, Gralenski LJ, Hoffren V (1959) Yale natural radiocarbon measurements IV. Radiocarbon 1: 144–59.
Donnelly JP, et al. (2001) Sedimentary evidence of intense hurricane strikes from New Jersey. Geology 29:615–618.
Donnelly JP, Butler J, Roll S (2004a) A backbarrier overwash record of intense storms from Brigantine, New Jersey. Marine Geology 210: 107–121.
Donnelly JP, Cleary P, Newby P, Ettinger R (2004b) Coupling instrumental and geological records of sea-level change: Evidence from southern New England of an increase in the rate of sea-level rise in the late 19th century. Geophysical Research Letters 31, doi:10.1029/2003GL018933.
Donnely JP (2006) A revised late Holocene sea-level record for northern Massachusetts, USA. Journal of Coastal Research 22(5(225)):1051-1061, 10.2112/04-0207.1
Engelhart SE, Horton BP (2012) Holocene sea-level database for the Atlantic coast of the United States. Quaternary Science Reviews, 54, 12-25.
Garcia-Artola A, Cearreta A, Leorri E, Irabien M, Blake W (2009) Coastal salt-marshes as geological archives of recent sea-level changes. Geogaceta 47:109–112
Gehrels WR, Anderson WP (2014) Reconstructing Holocene sea-level change from coastal freshwater peat: A combined empirical and model-based approach. Marine Geology 353:140–152
Gehrels WR, Marshall WA, Gehrels MJ, Larsen G, Kirby JR, Eiriksson J, Heinemeier J, Shimmield T (2006a) Rapid sea-level rise in the North Atlantic Ocean since the first half of the nineteenth century. Holocene 16(7):949–965, 10.1177/0959683606hl986rp
Gehrels WR, Szkornik K, Bartholdy J, Kirby JR, Bradley SL, Marshall WA, Heinemeier J, Pedersen JB (2006b) Late Holocene sea-level changes and isostasy in western Denmark. Quaternary Research 66(2):288–302, 10.1016/j.yqres.2006.05.004
Gehrels WR, Hayward B, Newnham RM, Southall KE (2008) A 20th century acceleration of sea-level rise in New Zealand. Geophysical Research Letters 35(2):L02,717, 10.1029/2007GL032632
Gehrels WR, Dawson DA, Shaw J, Marshall WA (2011) Using Holocene relative sea-level data to inform future sea-level predictions: An example from southwest England. Global and Planetary Change 78(3–4):116–126, 10.1016/j.gloplacha.2011.05.013
Gehrels WR, Callard SL, Moss PT, Marshall WA, Blaauw M, Hunter J, Milton JA, Garnett MH (2012) Nineteenth and twentieth century sea-level changes in Tasmania and New Zealand. Earth and Planetary Science Letters 315-316:94–102, 10.1016/j.epsl.2011.08.046
Gehrels WR, Dangendorf S, Barlow NLM, Saher MH, Long AJ, Woodworth PL, Piecuch CG, Berk K (2020) A preindustrial sea-level rise hotspot along the Atlantic coast of North America. Geophysical Research Letters 47(4), 10.1029/2019GL085814
Gerlach MJ, Engelhart SE, Kemp AC, Moyer RP, Smoak JM, Bernhardt CE, Cahill N (2017) Reconstructing Common Era relative sea-level change on the Gulf Coast of Florida. Marine Geology 390:254-269, 10.1016/j.margeo.2017.07.001
Gibb J (1986) A New Zealand regional Holocene eustatic sea-level curve and its application to determination of vertical tectonic movement. Royal Society of New Zealand Bulletin 24:377–395
González JL, Törnqvist TE (2009) A new Late Holocene sea-level record from the Mississippi Delta: evidence for a climate/sea level connection? Quaternary Science Reviews 28(17-18):1737–1749, 10.1016/j.quascirev.2009.04.003
Goodwin ID, Harvey N (2008) Subtropical sea-level history from coral microatolls in the Southern Cook Islands, since 300 AD. Marine Geology 253(1-2):14–25, 10.1016/j.margeo.2008.04.012
Hallmann N, Camoin G, Eisenhauer A, Botella A, Milne GA, Vella C, Samankassou E, Pothin V, Dussouillez P, Fleury J, Fietzke J (2018) Ice volume and climate changes from a 6000 year sea-level record in French Polynesia. Nature Communications 9(285), 10.1038/s41467-017-02695-7
Horton BP, Peltier WR, Culver SJ, Drummond R, Engelhart SE, Kemp A, Mallinson D, Thieler ER, Riggs SR, Ames DV, et al (2009) Holocene sea-level changes along the North Carolina coastline and their implications for glacial isostatic adjustment models. Quaternary Science Reviews 28(17):1725–1736
Horton BP, Engelhart SE, Hill DF, Kemp AC, Nikitina D, Miller KG, Peltier WR (2013) Influence of tidal-range change and sediment compaction on Holocene relative sea-level change in New Jersey, USA. Journal of Quaternary Science, 28, 403-411.
Ireland S (1988) Holocene coastal changes in Rio de Janeiro State, Brazil. Thesis, University of Durham
Kemp AC, Horton BP, Donnelly JP, Mann ME, Vermeer M, Rahmstorf S (2011) Climate related sea-level variations over the past two millennia. Proceedings of the National Academy of Sciences 108(27):11,017–11,022, 10.1073/pnas.1015619108
Kemp AC, Horton BP, Vane CH, Bernhardt CE, Corbett DR, Engelhart SE, Anisfeld SC, Parnell AC, Cahill N (2013) Sea-level change during the last 2500 years in New Jersey, USA. Quaternary Science Reviews 81:90–104, 10.1016/j.quascirev.2013.09.024
Kemp AC, Bernhardt CE, Horton BP, Vane CH, Kopp RE, Peltier WR, Hawkes AD, Donnelly JP, Parnell AC, Cahill N (2014) Late Holocene sea- and land-level change on the U.S. southeastern Atlantic coast. Marine Geology 357:90–100, 10.1016/j.margeo.2014.07.010
Kemp AC, Hawkes AD, Donnelly JP, Vane CH, Horton BP, Hill TD, Anisfeld SC, Parnell AC, Cahill N (2015) Relative sea-level change in Connecticut (USA) during the last 2200 yrs. Earth and Planetary Science Letters 428:217–229, 10.1016/j.epsl.2015.07.034
Kemp AC, Kegel JJ, Culver SJ, Barber DC, Mallinson DJ, Leorri E, Bernhardt CE, Cahill N, Riggs SR, Woodson AL, Mulligan RP, Horton BP (2017) Extended late Holocene relative sea-level histories for North Carolina, USA. Quaternary Science Reviews 160:13-30, 10.1016/j.quascirev.2017.01.012
Kemp AC, Hill TD, Vane CH, Cahill N, Orton PM, Talke SA, Parnell AC, Sanborn K, Hartig EK (2017) Relative sea-level trends in New York City during the past 1500 years. The Holocene 27(8), 10.1177/0959683616683263
Kemp AC, Wright AJ, Edwards RJ, Barnett RL, Brain MJ, Kopp RE, Cahill N, Horton BP, Charman DJ, Hawkes AD, Hill TD, van de Plassche O (2018) Relative sea-level change in Newfoundland, Canada during the past ~3000 years. Quaternary Science Reviews 201:89-110, 10.1016/j.quascirev.2018.10.012
Leorri E, Cearreta A (2009) Anthropocene versus Holocene relative sea-level rise rates in the southern Bay of Biscay. Geogaceta 46:127–130
Leorri E, Horton BP, Cearreta A (2008) Development of a foraminifera-based transfer function in the Basque marshes, N. Spain: Implications for sea-level studies in the Bay of Biscay. Marine Geology 251(1-2):60–74, 10.1016/j.margeo.2008.02.005
Leorri E, Cearreta A, Milne G (2012) Field observations and modelling of Holocene sea-level changes in the southern Bay of Biscay: implication for understanding current rates of relative sea-level change and vertical land motion along the Atlantic coast of SW Europe. Quaternary Science Reviews 42:59–73
Long A, Tooley M (1995) Holocene sea-level and crustal movements in Hampshire and Southeast England, United Kingdom. Journal of Coastal Research Special Issue 17:299–310
Long A, Scaife R, Edwards R (2000) Stratigraphic architecture, relative sea-level, and models of estuary development in southern England: new data from Southampton Water. Geological Society, London, Special Publications 175(1):253–279
Long AJ, Woodroffe SA, Milne GA, Bryant CL, Simpson MJR, Wake LM (2012) Relative sea-level change in Greenland during the last 700yrs and ice sheet response to the Little Ice Age. Earth and Planetary Science Letters 315-316:76–85, doi:10.1016/j.epsl.2011.06.027
Long AJ, Barlow NLM, Gehrels WR, Saher MH, Woodworth PL, Scaife RG, Brain MJ, Cahill N (2014) Contrasting records of sea-level change in the eastern and western North Atlantic during the last 300 years. Earth and Planetary Science Letters 388:110–122, 10.1016/j.epsl.2013.11.012
Martin ARH (1968) Pollen analysis of Groenvlei lake sediments, Knysna (South Africa). Rev. Paleobotany and Palynology 7:, 107–44.
McGregor, HV, Fischer, MJ, Gagan, MK, Fink, D, Woodroffe, CD (2011) Environmental control of the oxygen isotope composition of Porites coral microatolls. Geochimica et Cosmochimica Acta 75(14): 3930-3944
Miller KG, Sugarman PJ, Browning JV, Horton BP, Stanley A, Kahn A, Uptegrove J, Aucott M (2009) Sea-level rise in New Jersey over the past 5000 years: Implications to anthropogenic changes. Global and Planetary Change 66(1):10–18
Nydick KR, Bidwell AB, Thomas E, Varekamp JC (1995) A sea-level rise curve from Guilford, Connecticut, USA. Marine Geology 124(1):137–159
Pardi RR, Tomecek L, Newman WS (1984) Queens College radiocarbon measurements IV. Radiocarbon 26(3):412–430
van de Plassche O (1991) Late Holocene sea-level fluctuations on the shore of Connecticut inferred from transgressive and regressive overlap boundaries in salt-marsh deposits. Journal of Coastal Research Special Issue 11:159–179
van de Plassche O, van der Borg K, de Jong AF (1998) Sea level–climate correlation during the past 1400 yr. Geology 26(4):319–322
van de Plassche O, Van der Borg K, De Jong A (2002) Relative sea-level rise across the Eastern Border fault (Branford, Connecticut): evidence against seismotectonic movements. Marine Geology 184(1):61–68
Redfield AC, Rubin M (1962) The age of salt marsh peat and its relation to recent changes in sea level at Barnstable, Massachusetts. Proceedings of the National Academy of Sciences 48(10):1728–1735, 10.2307/71524
Saher MH, Gehrels WR, Barlow NLM, Long AJ, Haigh ID, Blaauw M (2015) Sea-level changes in Iceland and the influence of the North Atlantic Oscillation during the last half millennium. Quaternary Science Reviews 108(0):23–36, 10.1016/j.quascirev.2014.11.005
Scott DB, Gayes PT, Collins ES (1995) Mid-Holocene precedent for a future rise in sea level along the Atlantic Coast of North America. Journal of Coastal Research 11(3):615–622
Shaw TA, Plater AJ, Kirby JR, Roy K, Holgate S, Tutman P, Cahill N, Horton BP (2018) Tectonic influences on late Holocene relative sea levels from the central-eastern Adriatic coast of Croatia. Quaternary Science Reviews 200:262-275, 10.1016/j.quascirev.2018.09.015
Shennan I, Horton B (2002) Relative sea-level changes and crustal movements of the UK. Journal of Quaternary Science 16(5-6):511–526
Spaur C, Snyder S (1999) Coastal wetlands evolution at the leading edge of the marine transgression: Jarrett Bay, North Carolina. Journal of the North Carolina Academy of Science 115:20–46
Stéphan P, Goslin J, Pailler Y, Manceau R, Suanez S, Van Vliet-Lanoë B, Hénaff A, Delacourt C (2015) Holocene salt-marsh sedimentary infilling and relative sea-level changes in West Brittany (France) using foraminifera-based transfer functions. Boreas 44(1):153–177, 10.1111/bor.12092
Strachan K, Finch J, Hill T, Barnett R (2014) A late Holocene sea-level curve for the east coast of South Africa. South African Journal of Science 110:2013–0198, 10.1590/sajs.2014/20130198
Stuiver M, Daddario JJ (1963) Submergence of the New Jersey coast. Science 142(3594):951
Stuiver M, Deevey JR, Rouse I (1963) Yale Radiocarbon Measurments. Radiocarbon 5: 312-341
Szkornik K, Gehrels WR, Murray AS (2008) Aeolian sand movement and relative sea-level rise in Ho Bugt, western Denmark, during the ‘Little Ice Age’. The Holocene 18(6):951–965, 10.1177/0959683608091800
Walker JS, Kopp RE, Shaw TA, Cahill N, Khan NS, Barber DC, Ashe EL, Brain M, Clear JL, Corbett DR, Horton BP (2021) Common Era sea-level budgets along the U.S. Atlantic coast. Nature Communications
Woodroffe CD, McGregor HV, Lambeck K, Smithers SG, Fink D (2012) Mid-Pacific microatolls record sea-level stability over the past 5000 yr. Geology 40(10):951–954, 10.1130/g33344.1
Woodroffe SA, Long AJ, Milne GA, Bryant CL, Thomas AL (2015) New constraints on late Holocene eustatic sea-level changes from Mahé, Seychelles. Quaternary Science Reviews 115:1–16, 10.1016/j.quascirev.2015.02.011
